# Supplementary material for: Mating system of free-ranging domestic dogs and its consequences for dog evolution
Source: Proc Natl Acad Sci U S A. 2025 Nov 24;122(48):e2421756122. doi: 10.1073/pnas.2421756122 (PMC12684915; doi:10.1073/pnas.2421756122)
Supplement: Supplementary file 2 — Dataset S01 (XLSX) [file pnas.2421756122.sd01.xlsx]

## Sheet: Morocco
OffspringID	FatherID	MotherID	Sex	pedigree_r	number_of_offspring	number_of_partners	number_of_offspring_wl	number_of_partners_wl	number_of_offspring_no_pup	number_of_partners_no_pup
24	Rumbo	#1	male	true_individual	0	0	0	0	0	0
Abid	*48	#36	female	true_individual	0	0	0	0	0	0
Adele	JACK	Gina	female	true_individual	0	0	0	0	0	0
Amen	*40	Noopy	male	true_individual	0	0	0	0	0	0
Babakoul	*47	#9	female	true_individual	0	0	0	0	0	0
Bamboo	*17	Giorgia	male	true_individual	16	6	9	6	4	3
Barney	*44	#14=Hare	male	true_individual	3	3	3	3	3	3
basic	*14	shiba	male	true_individual	0	0	0	0	0	0
Bella	*34	Rosa	female	true_individual	7	3	4	3	2	2
BF2	YOGHI	SNOOPY	no_info	true_individual	NA	NA	NA	NA	NA	NA
BF3	BOOBOO	Bella	no_info	true_individual	NA	NA	NA	NA	NA	NA
BF4	BOOBOO	Bella	no_info	true_individual	NA	NA	NA	NA	NA	NA
Bimu	*33	#25	male	true_individual	0	0	0	0	0	0
Blind	*3	#2	female	true_individual	2	1	2	1	2	1
BM5	BOOBOO	Bella	no_info	true_individual	NA	NA	NA	NA	NA	NA
boa	*11	#9	female	true_individual	0	0	0	0	0	0
BOOBOO	*26	#30=Mabri	male	true_individual	9	5	5	5	2	2
Brandy	*43	#33	female	true_individual	0	0	0	0	0	0
BRUTUS	*38	#28	male	true_individual	3	1	2	1	1	1
Buddy	*49	#37	male	true_individual	0	0	0	0	0	0
bueno	*53	#41	male	true_individual	0	0	0	0	0	0
chai	*13	#11	female	true_individual	0	0	0	0	0	0
Choco	*45	#34	female	true_individual	0	0	0	0	0	0
Collie	*1	#5	male	true_individual	0	0	0	0	0	0
Cosima	*50	#38=Groom	female	true_individual	0	0	0	0	0	0
Cow	*15	#56	female	true_individual	0	0	0	0	0	0
COW2	*70	#58	female	true_individual	1	1	1	1	1	1
Cow259	*24	#17	female	true_individual	0	0	0	0	0	0
Crocs	*46	#35	female	true_individual	0	0	0	0	0	0
DIEGO	*2	#18=Bat	male	true_individual	0	0	0	0	0	0
Dobby	*37	Snowy	female	true_individual	6	1	1	1	0	0
Dobbypuppy#1	Bamboo	Dobby	no_info	true_individual	NA	NA	NA	NA	NA	NA
Dobbypuppy#3	Bamboo	Dobby	no_info	true_individual	NA	NA	NA	NA	NA	NA
Dobbypuppy#5	Bamboo	Dobby	no_info	true_individual	NA	NA	NA	NA	NA	NA
Dobbypuppy#6	Bamboo	Dobby	no_info	true_individual	NA	NA	NA	NA	NA	NA
Dobbypuppy#7	Bamboo	Dobby	no_info	true_individual	NA	NA	NA	NA	NA	NA
Dobbypuppy#8	Bamboo	Dobby	no_info	true_individual	NA	NA	NA	NA	NA	NA
Dori	Falco	Gina	female	true_individual	0	0	0	0	0	0
Edzia	Barney	#20	male	true_individual	0	0	0	0	0	0
Espresso	*15	#12	female	true_individual	0	0	0	0	0	0
FakeFreckles	*37	Snowy	male	true_individual	0	0	0	0	0	0
Falco	*2	#60	male	true_individual	3	1	3	1	3	1
febe	*28	#48	female	true_individual	0	0	0	0	0	0
Feta	*32	#24	female	true_individual	0	0	0	0	0	0
FF2_LQ	BOOBOO	#61=Freckles	no_info	true_individual	NA	NA	NA	NA	NA	NA
FF6	YOGHI	#61=Freckles	no_info	true_individual	NA	NA	NA	NA	NA	NA
Floki	Rumbo	#14=Hare	male	true_individual	0	0	0	0	0	0
FM1	BOOBOO	#61=Freckles	no_info	true_individual	NA	NA	NA	NA	NA	NA
FM3	BOOBOO	#61=Freckles	no_info	true_individual	NA	NA	NA	NA	NA	NA
FM4	YOGHI	#61=Freckles	no_info	true_individual	NA	NA	NA	NA	NA	NA
FM5_LQ	YOGHI	#61=Freckles	no_info	true_individual	NA	NA	NA	NA	NA	NA
FRED	*39	#29	male	true_individual	0	0	0	0	0	0
gale	Bamboo	#14=Hare	male	true_individual	0	0	0	0	0	0
Giacoma	*73	#62	female	true_individual	0	0	0	0	0	0
Gina	*34	#63	female	true_individual	4	2	4	2	4	2
Giorgia	*74	#64	female	true_individual	2	1	2	1	2	1
Groom_pup4	*51	#38=Groom	no_info	true_individual	NA	NA	NA	NA	NA	NA
Happy	*67	#54	female	true_individual	0	0	0	0	0	0
Harry	*52	#40	female	true_individual	0	0	0	0	0	0
HUGO	*66	#2	male	true_individual	0	0	0	0	0	0
Icy_LQ	*75	#65	male	true_individual	0	0	0	0	0	0
Ivana	Tajine	#32	female	true_individual	1	1	1	1	0	0
JACK	*46	#57	male	true_individual	1	1	1	1	1	1
Jackal	*76	#66	female	true_individual	0	0	0	0	0	0
jasper	*57	#46	male	true_individual	0	0	0	0	0	0
Jessie	*42	Blind	male	true_individual	0	0	0	0	0	0
Junior	*55	#43	male	true_individual	0	0	0	0	0	0
Karim	*69	#16	male	true_individual	4	1	1	1	0	0
Lame	Bamboo	#14=Hare	male	true_individual	0	0	0	0	0	0
laroche	*8	#6	female	true_individual	0	0	0	0	0	0
Lea	*60	Bella	female	true_individual	0	0	0	0	0	0
leika	*15	#12	female	true_individual	0	0	0	0	0	0
Leo	*60	Rosa	male	true_individual	0	0	0	0	0	0
Lolita	*40	#67	female	true_individual	0	0	0	0	0	0
loni	*32	#47	male	true_individual	0	0	0	0	0	0
Lumos	*32	#39	female	true_individual	6	2	2	2	0	0
M7	BRUTUS	Bella	no_info	true_individual	NA	NA	NA	NA	NA	NA
M8	BRUTUS	Bella	no_info	true_individual	NA	NA	NA	NA	NA	NA
mamba	*56	#44	female	true_individual	6	1	1	1	0	0
Margie	Bamboo	Shae	female	true_individual	0	0	0	0	0	0
maurice	*54	#42	male	true_individual	0	0	0	0	0	0
Max	Barney	#7	male	true_individual	0	0	0	0	0	0
MISS_PIGGY	*64	#52	female	true_individual	4	1	1	1	0	0
MISTER	Falco	Gina	female	true_individual	0	0	0	0	0	0
Mowgli	*34	#24	female	true_individual	0	0	0	0	0	0
MPP1	*63	MISS_PIGGY	no_info	true_individual	NA	NA	NA	NA	NA	NA
MPP2	*63	MISS_PIGGY	no_info	true_individual	NA	NA	NA	NA	NA	NA
MPP3	*63	MISS_PIGGY	no_info	true_individual	NA	NA	NA	NA	NA	NA
MPP4	*63	MISS_PIGGY	no_info	true_individual	NA	NA	NA	NA	NA	NA
Muja	Bamboo	#8	female	true_individual	0	0	0	0	0	0
Musica	*29	#21	female	true_individual	0	0	0	0	0	0
Nibbler	*59	#49	female	true_individual	4	1	1	1	0	0
Nibblerpup#1	Karim	Nibbler	no_info	true_individual	NA	NA	NA	NA	NA	NA
Nibblerpup#2	Karim	Nibbler	no_info	true_individual	NA	NA	NA	NA	NA	NA
Nibblerpup#3	Karim	Nibbler	no_info	true_individual	NA	NA	NA	NA	NA	NA
Nibblerpup#7	Karim	Nibbler	no_info	true_individual	NA	NA	NA	NA	NA	NA
NICK	*28	#20	male	true_individual	0	0	0	0	0	0
Niro	*5	#3	male	true_individual	0	0	0	0	0	0
Noopy	*42	Blind	female	true_individual	1	1	1	1	1	1
nos	*18	#15	male	true_individual	0	0	0	0	0	0
Ora	*50	#38=Groom	female	true_individual	0	0	0	0	0	0
Osha	*12	#10	female	true_individual	0	0	0	0	0	0
PANINI	*37	COW2	female	true_individual	0	0	0	0	0	0
Panpan	*68	#55	female	true_individual	0	0	0	0	0	0
Panya	*19	#16	female	true_individual	0	0	0	0	0	0
PIERO	*27	#19	male	true_individual	0	0	0	0	0	0
Pizza	BOOBOO	#22	female	true_individual	0	0	0	0	0	0
Puis?Dias?Pup	Bamboo	Shae	no_info	true_individual	NA	NA	NA	NA	NA	NA
Pumpkin	*61	#51	female	true_individual	5	1	1	1	0	0
Pumpkinpup#2	*20	Pumpkin	no_info	true_individual	NA	NA	NA	NA	NA	NA
Pumpkinpup#3	*20	Pumpkin	no_info	true_individual	NA	NA	NA	NA	NA	NA
Pumpkinpup#4	*20	Pumpkin	no_info	true_individual	NA	NA	NA	NA	NA	NA
Pumpkinpup#5	*20	Pumpkin	no_info	true_individual	NA	NA	NA	NA	NA	NA
Pumpkinpup#6	*20	Pumpkin	no_info	true_individual	NA	NA	NA	NA	NA	NA
pup_hare_white_DQ	*17	#14=Hare	no_info	true_individual	NA	NA	NA	NA	NA	NA
pup_ivana	Bamboo	Ivana	no_info	true_individual	NA	NA	NA	NA	NA	NA
pup1_bat	*58	#18=Bat	no_info	true_individual	NA	NA	NA	NA	NA	NA
pup1_hare	Bamboo	#14=Hare	no_info	true_individual	NA	NA	NA	NA	NA	NA
pup1_Lumos	*4	Lumos	no_info	true_individual	NA	NA	NA	NA	NA	NA
pup1_mamba	*7	mamba	no_info	true_individual	NA	NA	NA	NA	NA	NA
pup1_Nova	*51	#31=Nova	no_info	true_individual	NA	NA	NA	NA	NA	NA
pup2_bat	Bamboo	#18=Bat	no_info	true_individual	NA	NA	NA	NA	NA	NA
pup2_hare	walle	#14=Hare	no_info	true_individual	NA	NA	NA	NA	NA	NA
pup2_Lumos	*4	Lumos	no_info	true_individual	NA	NA	NA	NA	NA	NA
pup2_Mabri	*41	#30=Mabri	no_info	true_individual	NA	NA	NA	NA	NA	NA
pup2_mamba	*7	mamba	no_info	true_individual	NA	NA	NA	NA	NA	NA
pup2_Nova	*40	#31=Nova	no_info	true_individual	NA	NA	NA	NA	NA	NA
pup3_fennec	*16	#13	no_info	true_individual	NA	NA	NA	NA	NA	NA
pup3_groom	*3	#38=Groom	no_info	true_individual	NA	NA	NA	NA	NA	NA
pup3_Lumos	*1	Lumos	no_info	true_individual	NA	NA	NA	NA	NA	NA
pup3_mamba	*7	mamba	no_info	true_individual	NA	NA	NA	NA	NA	NA
pup3_Nova	*40	#31=Nova	no_info	true_individual	NA	NA	NA	NA	NA	NA
pup4_Lumos	*4	Lumos	no_info	true_individual	NA	NA	NA	NA	NA	NA
pup4_Mabri	*41	#30=Mabri	no_info	true_individual	NA	NA	NA	NA	NA	NA
pup4_mamba	*7	mamba	no_info	true_individual	NA	NA	NA	NA	NA	NA
pup4_Shae	Bamboo	Shae	no_info	true_individual	NA	NA	NA	NA	NA	NA
pup5_Lumos	*1	Lumos	no_info	true_individual	NA	NA	NA	NA	NA	NA
pup5_mamba	*7	mamba	no_info	true_individual	NA	NA	NA	NA	NA	NA
pup6_mamba	*7	mamba	no_info	true_individual	NA	NA	NA	NA	NA	NA
pup6_Nova	*40	#31=Nova	no_info	true_individual	NA	NA	NA	NA	NA	NA
pup6_Shae	Bamboo	Shae	no_info	true_individual	NA	NA	NA	NA	NA	NA
pup7_Nova	*40	#31=Nova	no_info	true_individual	NA	NA	NA	NA	NA	NA
pup8_Lumos	*4	Lumos	no_info	true_individual	NA	NA	NA	NA	NA	NA
pup8_Nova	*51	#31=Nova	no_info	true_individual	NA	NA	NA	NA	NA	NA
ranger	*12	#45	male	true_individual	0	0	0	0	0	0
Rizo	*72	#59	female	true_individual	0	0	0	0	0	0
Roma	*60	#50	female	true_individual	6	3	3	3	0	0
Romapup#1	*21	Roma	no_info	true_individual	NA	NA	NA	NA	NA	NA
Romapup#2	*22	Roma	no_info	true_individual	NA	NA	NA	NA	NA	NA
Romapup#3	*21	Roma	no_info	true_individual	NA	NA	NA	NA	NA	NA
Romapup#4	*21	Roma	no_info	true_individual	NA	NA	NA	NA	NA	NA
Romapup#5	*21	Roma	no_info	true_individual	NA	NA	NA	NA	NA	NA
Romapup#6	*23	Roma	no_info	true_individual	NA	NA	NA	NA	NA	NA
Rosa	*31	#61=Freckles	female	true_individual	4	3	4	3	4	3
Rue	*71	#8	female	true_individual	1	1	1	1	1	1
Rumbo	*30	Rue	male	true_individual	2	2	2	2	2	2
Sandy	*31	#23	female	true_individual	0	0	0	0	0	0
SF3	YOGHI	Socks	no_info	true_individual	NA	NA	NA	NA	NA	NA
Shae	Barney	#47	female	true_individual	4	1	2	1	1	1
shiba	*9	#7	female	true_individual	1	1	1	1	1	1
SM1	YOGHI	SNOOPY	no_info	true_individual	NA	NA	NA	NA	NA	NA
SM2	YOGHI	SNOOPY	no_info	true_individual	NA	NA	NA	NA	NA	NA
smoke	*10	#4	male	true_individual	0	0	0	0	0	0
SNOOPY	BRUTUS	Bella	female	true_individual	4	1	1	1	0	0
Snowy	Falco	Gina	female	true_individual	2	1	2	1	2	1
Socks	*60	Rosa	female	true_individual	8	1	1	1	0	0
SP1	YOGHI	Socks	no_info	true_individual	NA	NA	NA	NA	NA	NA
SP2	YOGHI	Socks	no_info	true_individual	NA	NA	NA	NA	NA	NA
SP3	YOGHI	SNOOPY	no_info	true_individual	NA	NA	NA	NA	NA	NA
SP4	YOGHI	Socks	no_info	true_individual	NA	NA	NA	NA	NA	NA
SP5	YOGHI	Socks	no_info	true_individual	NA	NA	NA	NA	NA	NA
SP6	YOGHI	Socks	no_info	true_individual	NA	NA	NA	NA	NA	NA
SP8	YOGHI	Socks	no_info	true_individual	NA	NA	NA	NA	NA	NA
SP9	YOGHI	Socks	no_info	true_individual	NA	NA	NA	NA	NA	NA
Syrio	*6	#4	female	true_individual	0	0	0	0	0	0
Tajine	*35	#26	male	true_individual	1	1	1	1	1	1
Tanblanck	*2	#1	male	true_individual	0	0	0	0	0	0
Tip	BOOBOO	Rosa	female	true_individual	7	2	2	2	0	0
Tippup#2	BOOBOO	Tip	no_info	true_individual	NA	NA	NA	NA	NA	NA
TP1	YOGHI	Tip	no_info	true_individual	NA	NA	NA	NA	NA	NA
TP2	YOGHI	Tip	no_info	true_individual	NA	NA	NA	NA	NA	NA
TP3	YOGHI	Tip	no_info	true_individual	NA	NA	NA	NA	NA	NA
TP5	YOGHI	Tip	no_info	true_individual	NA	NA	NA	NA	NA	NA
TP6	YOGHI	Tip	no_info	true_individual	NA	NA	NA	NA	NA	NA
TP7	YOGHI	Tip	no_info	true_individual	NA	NA	NA	NA	NA	NA
Tricycle	*62	#29	female	true_individual	3	1	1	1	0	0
Tricyclepup#1	*26	Tricycle	no_info	true_individual	NA	NA	NA	NA	NA	NA
Tricyclepup#2	*26	Tricycle	no_info	true_individual	NA	NA	NA	NA	NA	NA
Tricyclepup#4	*26	Tricycle	no_info	true_individual	NA	NA	NA	NA	NA	NA
walle	*17	Giorgia	male	true_individual	1	1	1	1	0	0
Whitey	*36	#27	male	true_individual	0	0	0	0	0	0
Yoga	YOGHI	#22	female	true_individual	3	1	1	1	0	0
Yogapup1	*25	Yoga	no_info	true_individual	NA	NA	NA	NA	NA	NA
Yogapup2	*25	Yoga	no_info	true_individual	NA	NA	NA	NA	NA	NA
Yogapup3	*25	Yoga	no_info	true_individual	NA	NA	NA	NA	NA	NA
YOGHI	*65	#53	male	true_individual	22	5	5	5	1	1
*1	NA	NA	male	inferred_individual	3	2	2	2	1	1
*2	NA	NA	male	inferred_individual	3	3	3	3	3	3
*3	NA	NA	male	inferred_individual	2	2	2	2	1	1
*4	NA	NA	male	inferred_individual	4	1	1	1	NA	NA
*5	NA	NA	male	inferred_individual	1	1	1	1	1	1
*6	NA	NA	male	inferred_individual	1	1	1	1	1	1
*7	NA	NA	male	inferred_individual	6	1	1	1	NA	NA
*8	NA	NA	male	inferred_individual	1	1	1	1	1	1
*9	NA	NA	male	inferred_individual	1	1	1	1	1	1
*10	NA	NA	male	inferred_individual	1	1	1	1	1	1
*11	NA	NA	male	inferred_individual	1	1	1	1	1	1
*12	NA	NA	male	inferred_individual	2	2	2	2	2	2
*13	NA	NA	male	inferred_individual	1	1	1	1	1	1
*14	NA	NA	male	inferred_individual	1	1	1	1	1	1
*15	NA	NA	male	inferred_individual	3	2	3	2	3	2
*16	NA	NA	male	inferred_individual	1	1	1	1	NA	NA
*17	NA	NA	male	inferred_individual	3	2	3	2	2	1
*18	NA	NA	male	inferred_individual	1	1	1	1	1	1
*19	NA	NA	male	inferred_individual	1	1	1	1	1	1
*20	NA	NA	male	inferred_individual	5	1	1	1	NA	NA
*21	NA	NA	male	inferred_individual	4	1	1	1	NA	NA
*22	NA	NA	male	inferred_individual	1	1	1	1	NA	NA
*23	NA	NA	male	inferred_individual	1	1	1	1	NA	NA
*24	NA	NA	male	inferred_individual	1	1	1	1	1	1
*25	NA	NA	male	inferred_individual	3	1	1	1	NA	NA
*26	NA	NA	male	inferred_individual	4	2	2	2	1	1
*27	NA	NA	male	inferred_individual	1	1	1	1	1	1
*28	NA	NA	male	inferred_individual	2	2	2	2	2	2
*29	NA	NA	male	inferred_individual	1	1	1	1	1	1
*30	NA	NA	male	inferred_individual	1	1	1	1	1	1
*31	NA	NA	male	inferred_individual	2	2	2	2	2	2
*32	NA	NA	male	inferred_individual	3	3	3	3	3	3
*33	NA	NA	male	inferred_individual	1	1	1	1	1	1
*34	NA	NA	male	inferred_individual	3	3	3	3	3	3
*35	NA	NA	male	inferred_individual	1	1	1	1	1	1
*36	NA	NA	male	inferred_individual	1	1	1	1	1	1
*37	NA	NA	male	inferred_individual	3	2	3	2	3	2
*38	NA	NA	male	inferred_individual	1	1	1	1	1	1
*39	NA	NA	male	inferred_individual	1	1	1	1	1	1
*40	NA	NA	male	inferred_individual	6	3	3	3	2	2
*41	NA	NA	male	inferred_individual	2	1	1	1	NA	NA
*42	NA	NA	male	inferred_individual	2	1	2	1	2	1
*43	NA	NA	male	inferred_individual	1	1	1	1	1	1
*44	NA	NA	male	inferred_individual	1	1	1	1	1	1
*45	NA	NA	male	inferred_individual	1	1	1	1	1	1
*46	NA	NA	male	inferred_individual	2	2	2	2	2	2
*47	NA	NA	male	inferred_individual	1	1	1	1	1	1
*48	NA	NA	male	inferred_individual	1	1	1	1	1	1
*49	NA	NA	male	inferred_individual	1	1	1	1	1	1
*50	NA	NA	male	inferred_individual	2	1	2	1	2	1
*51	NA	NA	male	inferred_individual	3	2	2	2	NA	NA
*52	NA	NA	male	inferred_individual	1	1	1	1	1	1
*53	NA	NA	male	inferred_individual	1	1	1	1	1	1
*54	NA	NA	male	inferred_individual	1	1	1	1	1	1
*55	NA	NA	male	inferred_individual	1	1	1	1	1	1
*56	NA	NA	male	inferred_individual	1	1	1	1	1	1
*57	NA	NA	male	inferred_individual	1	1	1	1	1	1
*58	NA	NA	male	inferred_individual	1	1	1	1	NA	NA
*59	NA	NA	male	inferred_individual	1	1	1	1	1	1
*60	NA	NA	male	inferred_individual	4	3	4	3	4	3
*61	NA	NA	male	inferred_individual	1	1	1	1	1	1
*62	NA	NA	male	inferred_individual	1	1	1	1	1	1
*63	NA	NA	male	inferred_individual	4	1	1	1	NA	NA
*64	NA	NA	male	inferred_individual	1	1	1	1	1	1
*65	NA	NA	male	inferred_individual	1	1	1	1	1	1
*66	NA	NA	male	inferred_individual	1	1	1	1	1	1
*67	NA	NA	male	inferred_individual	1	1	1	1	1	1
*68	NA	NA	male	inferred_individual	1	1	1	1	1	1
*69	NA	NA	male	inferred_individual	1	1	1	1	1	1
*70	NA	NA	male	inferred_individual	1	1	1	1	1	1
*71	NA	NA	male	inferred_individual	1	1	1	1	1	1
*72	NA	NA	male	inferred_individual	1	1	1	1	1	1
*73	NA	NA	male	inferred_individual	1	1	1	1	1	1
*74	NA	NA	male	inferred_individual	1	1	1	1	1	1
*75	NA	NA	male	inferred_individual	1	1	1	1	1	1
*76	NA	NA	male	inferred_individual	1	1	1	1	1	1
#1	NA	NA	female	inferred_individual	2	2	2	2	2	2
#2	NA	NA	female	inferred_individual	2	2	2	2	2	2
#3	NA	NA	female	inferred_individual	1	1	1	1	1	1
#4	NA	NA	female	inferred_individual	2	2	2	2	2	2
#5	NA	NA	female	inferred_individual	1	1	1	1	1	1
#6	NA	NA	female	inferred_individual	1	1	1	1	1	1
#7	NA	NA	female	inferred_individual	2	2	2	2	2	2
#8	NA	NA	female	inferred_individual	2	2	2	2	2	2
#9	NA	NA	female	inferred_individual	2	2	2	2	2	2
#10	NA	NA	female	inferred_individual	1	1	1	1	1	1
#11	NA	NA	female	inferred_individual	1	1	1	1	1	1
#12	NA	NA	female	inferred_individual	2	1	2	1	2	1
#13	NA	NA	female	inferred_individual	1	1	1	1	NA	NA
#14=Hare	NA	NA	female	inferred_individual	7	5	7	5	4	3
#15	NA	NA	female	inferred_individual	1	1	1	1	1	1
#16	NA	NA	female	inferred_individual	2	2	2	2	2	2
#17	NA	NA	female	inferred_individual	1	1	1	1	1	1
#18=Bat	NA	NA	female	inferred_individual	3	3	3	3	1	1
#19	NA	NA	female	inferred_individual	1	1	1	1	1	1
#20	NA	NA	female	inferred_individual	2	2	2	2	2	2
#21	NA	NA	female	inferred_individual	1	1	1	1	1	1
#22	NA	NA	female	inferred_individual	2	2	2	2	2	2
#23	NA	NA	female	inferred_individual	1	1	1	1	1	1
#24	NA	NA	female	inferred_individual	2	2	2	2	2	2
#25	NA	NA	female	inferred_individual	1	1	1	1	1	1
#26	NA	NA	female	inferred_individual	1	1	1	1	1	1
#27	NA	NA	female	inferred_individual	1	1	1	1	1	1
#28	NA	NA	female	inferred_individual	1	1	1	1	1	1
#29	NA	NA	female	inferred_individual	2	2	2	2	2	2
#30=Mabri	NA	NA	female	inferred_individual	3	2	2	2	1	1
#31=Nova	NA	NA	female	inferred_individual	6	2	2	2	NA	NA
#32	NA	NA	female	inferred_individual	1	1	1	1	1	1
#33	NA	NA	female	inferred_individual	1	1	1	1	1	1
#34	NA	NA	female	inferred_individual	1	1	1	1	1	1
#35	NA	NA	female	inferred_individual	1	1	1	1	1	1
#36	NA	NA	female	inferred_individual	1	1	1	1	1	1
#37	NA	NA	female	inferred_individual	1	1	1	1	1	1
#38=Groom	NA	NA	female	inferred_individual	4	3	4	3	2	1
#39	NA	NA	female	inferred_individual	1	1	1	1	1	1
#40	NA	NA	female	inferred_individual	1	1	1	1	1	1
#41	NA	NA	female	inferred_individual	1	1	1	1	1	1
#42	NA	NA	female	inferred_individual	1	1	1	1	1	1
#43	NA	NA	female	inferred_individual	1	1	1	1	1	1
#44	NA	NA	female	inferred_individual	1	1	1	1	1	1
#45	NA	NA	female	inferred_individual	1	1	1	1	1	1
#46	NA	NA	female	inferred_individual	1	1	1	1	1	1
#47	NA	NA	female	inferred_individual	2	2	2	2	2	2
#48	NA	NA	female	inferred_individual	1	1	1	1	1	1
#49	NA	NA	female	inferred_individual	1	1	1	1	1	1
#50	NA	NA	female	inferred_individual	1	1	1	1	1	1
#51	NA	NA	female	inferred_individual	1	1	1	1	1	1
#52	NA	NA	female	inferred_individual	1	1	1	1	1	1
#53	NA	NA	female	inferred_individual	1	1	1	1	1	1
#54	NA	NA	female	inferred_individual	1	1	1	1	1	1
#55	NA	NA	female	inferred_individual	1	1	1	1	1	1
#56	NA	NA	female	inferred_individual	1	1	1	1	1	1
#57	NA	NA	female	inferred_individual	1	1	1	1	1	1
#58	NA	NA	female	inferred_individual	1	1	1	1	1	1
#59	NA	NA	female	inferred_individual	1	1	1	1	1	1
#60	NA	NA	female	inferred_individual	1	1	1	1	1	1
#61=Freckles	NA	NA	female	inferred_individual	7	3	3	3	1	1
#62	NA	NA	female	inferred_individual	1	1	1	1	1	1
#63	NA	NA	female	inferred_individual	1	1	1	1	1	1
#64	NA	NA	female	inferred_individual	1	1	1	1	1	1
#65	NA	NA	female	inferred_individual	1	1	1	1	1	1
#66	NA	NA	female	inferred_individual	1	1	1	1	1	1
#67	NA	NA	female	inferred_individual	1	1	1	1	1	1

## Sheet: Ukraine
OffspringID	Father	Mother	pedigree_r	Sex	number_of_offspring	number_of_partners
Chern_City_12	*1	#1	true_individual	female	0	0
Chern_City_140	*21	#1	true_individual	female	0	0
Chern_City_128	*43	#1	true_individual	female	0	0
Chern_City_36	Chern_City_60	#10	true_individual	female	0	0
Chern_City_63	Chern_City_60	#10	true_individual	female	0	0
Chern_City_75	Chern_City_60	#10	true_individual	male	0	0
Chern_City_51	*7	#14	true_individual	female	0	0
Chern_City_81	*7	#14	true_individual	female	0	0
Chern_City_5	*7	#14	true_individual	female	0	0
Chern_City_7	*7	#14	true_individual	female	0	0
Chern_City_121	*7	#14	true_individual	female	0	0
Chern_City_125	*7	#14	true_individual	male	0	0
CNPP_52	*7	#14	true_individual	female	0	0
Chern_City_93	*35	#15	true_individual	female	5	2
Chern_City_52	Chern_City_57	#15	true_individual	male	0	0
Chern_City_54	Chern_City_57	#15	true_individual	female	0	0
Chern_City_71	Chern_City_58	#15	true_individual	female	0	0
Chern_City_113	*39	#16	true_individual	male	2	2
Chern_City_60	Chern_City_24	#16	true_individual	male	4	2
Chern_City_133	*22	#19	true_individual	female	4	2
Chern_City_47	*16	#2	true_individual	male	4	3
Chern_City_59	*18	#2	true_individual	female	1	1
Chern_City_117	*18	#2	true_individual	female	0	0
CNPP_92	*18	#2	true_individual	female	1	1
Chern_City_13	*2	#2	true_individual	female	4	2
Chern_City_130	*6	#2	true_individual	female	0	0
CNPP_115	*6	#2	true_individual	female	0	0
Chern_City_142	*23	#20	true_individual	male	0	0
Chern_City_144	*23	#20	true_individual	male	0	0
Chern_City_110_U	*23	#20	true_individual	female	1	1
Chern_City_116_U	*23	#20	true_individual	no_info	0	0
Chern_City_146	*26	#22	true_individual	female	3	2
CNPP_114	*6	#23	true_individual	female	2	1
Chern_City_96	Chern_City_113	#23	true_individual	female	0	0
Chern_City_148	Chern_City_78	#23	true_individual	male	0	0
Chern_City_4	Chern_City_78	#23	true_individual	male	0	0
Chern_City_108	Chern_City_78	#23	true_individual	male	0	0
Chern_City_73	CNPP_129	#25	true_individual	female	1	1
CNPP_95	CNPP_129	#25	true_individual	female	4	1
CNPP_124	CNPP_129	#25	true_individual	female	0	0
Chern_City_78	*32	#27	true_individual	male	11	4
Chern_City_11	*27	#28	true_individual	female	0	0
Chern_City_97_U	*36	#29	true_individual	no_info	0	0
Chern_City_99	*36	#29	true_individual	female	0	0
CNPP_34	CNPP_129	#29	true_individual	male	15	5
Chern_City_103	*38	#30	true_individual	female	0	0
CNPP_98	*49	#30	true_individual	female	0	0
CNPP_107	*49	#30	true_individual	female	0	0
CNPP_121	CNPP_20	#30	true_individual	female	0	0
Chern_City_107	Chern_City_118	#31	true_individual	female	5	2
Chern_City_118	*8	#33	true_individual	male	5	2
Chern_City_120	*25	#34	true_individual	female	1	1
Chern_City_122	*26	#35	true_individual	female	0	0
CNPP_53_U	*38	#38	true_individual	no_info	0	0
CNPP_38	*45	#38	true_individual	female	0	0
CNPP_71	*47	#38	true_individual	female	0	0
CNPP_40	CNPP_5	#39	true_individual	male	0	0
CNPP_81	CNPP_5	#39	true_individual	male	0	0
CNPP_109	CNPP_5	#39	true_individual	male	0	0
CNPP_126	CNPP_5	#39	true_individual	female	1	1
CNPP_127	CNPP_5	#39	true_individual	male	0	0
Chern_City_19	*5	#4	true_individual	male	2	1
CNPP_91	*54	#40	true_individual	female	0	0
CNPP_93	*55	#40	true_individual	female	0	0
CNPP_42	Chern_City_3	#40	true_individual	female	0	0
CNPP_43	CNPP_122	#41	true_individual	female	0	0
CNPP_22_U	CNPP_122	#41	true_individual	no_info	0	0
CNPP_30_U	CNPP_122	#41	true_individual	no_info	0	0
CNPP_49	*45	#42	true_individual	female	0	0
CNPP_96	*45	#42	true_individual	female	0	0
CNPP_44_U	*46	#42	true_individual	no_info	0	0
CNPP_58	CNPP_5	#43	true_individual	female	0	0
CNPP_60	CNPP_5	#44	true_individual	female	0	0
CNPP_17	CNPP_5	#44	true_individual	female	0	0
CNPP_3	*49	#45	true_individual	female	0	0
CNPP_27	*49	#45	true_individual	female	0	0
CNPP_8_U	*48	#46	true_individual	no_info	0	0
CNPP_21_U	CNPP_129	#46	true_individual	no_info	0	0
CNPP_25	CNPP_129	#46	true_individual	male	0	0
CNPP_97	CNPP_131	#46	true_individual	male	0	0
CNPP_85	*49	#47	true_individual	female	4	2
CNPP_104	*49	#47	true_individual	female	0	0
CNPP_68_U	*51	#47	true_individual	no_info	0	0
CNPP_84	*51	#47	true_individual	female	0	0
CNPP_18	*51	#48	true_individual	male	1	1
CNPP_69	*52	#48	true_individual	female	1	1
CNPP_74_U	*52	#48	true_individual	no_info	0	0
CNPP_15	CNPP_129	#48	true_individual	male	0	0
CNPP_79	*38	#49	true_individual	female	0	0
CNPP_112	*38	#49	true_individual	female	0	0
Chern_City_9	*33	#5	true_individual	male	0	0
Chern_City_119	*33	#5	true_individual	male	0	0
Chern_City_64	*7	#5	true_individual	male	0	0
Chern_City_21	Chern_City_153	#5	true_individual	female	0	0
Chern_City_80	Chern_City_153	#5	true_individual	male	0	0
Chern_City_84	Chern_City_153	#5	true_individual	male	0	0
Chern_City_8	Chern_City_153	#5	true_individual	male	0	0
CNPP_83	*53	#50	true_individual	female	1	1
CNPP_100_U	*45	#51	true_individual	female	2	2
CNPP_132_U	*45	#51	true_individual	no_info	0	0
CNPP_111	*45	#51	true_individual	female	0	0
CNPP_14_U	*45	#51	true_individual	no_info	0	0
CNPP_122	*47	#51	true_individual	male	4	2
CNPP_101	*48	#52	true_individual	male	0	0
CNPP_120	*48	#52	true_individual	male	0	0
CNPP_29	CNPP_131	#52	true_individual	male	0	0
CNPP_102	*56	#53	true_individual	male	0	0
CNPP_19	*56	#53	true_individual	male	0	0
CNPP_106	CNPP_131	#54	true_individual	male	0	0
CNPP_24	*56	#55	true_individual	male	0	0
CNPP_108	CNPP_129	#55	true_individual	female	0	0
CNPP_125	CNPP_129	#56	true_individual	male	0	0
CNPP_129	*17	#57	true_individual	male	20	9
CNPP_130	CNPP_5	#58	true_individual	female	0	0
CNPP_11	CNPP_129	#59	true_individual	female	0	0
CNPP_20	CNPP_129	#59	true_individual	male	1	1
CNPP_51	*48	#6	true_individual	female	9	2
CNPP_80	CNPP_34	#6	true_individual	female	1	1
CNPP_23	CNPP_34	#6	true_individual	female	9	2
Chern_City_24	CNPP_5	#6	true_individual	male	2	2
Chern_City_26_U	*8	#7	true_individual	no_info	0	0
Chern_City_27	*9	#7	true_individual	female	0	0
Chern_City_124	*41	#8	true_individual	female	2	2
Chern_City_3	*8	#8	true_individual	male	1	1
Chern_City_6	*8	#8	true_individual	no_info	0	0
Chern_City_32	Chern_City_47	#8	true_individual	female	0	0
Chern_City_136	Chern_City_47	#8	true_individual	male	0	0
Chern_City_35	*11	#9	true_individual	male	0	0
Chern_City_153	*5	#9	true_individual	male	6	3
CNPP_77	Chern_City_19	#9	true_individual	male	2	1
CNPP_88	Chern_City_19	#9	true_individual	female	2	1
CNPP_5	*50	Chern_City_107	true_individual	male	14	6
Chern_City_135	Chern_City_118	Chern_City_107	true_individual	female	0	0
Chern_City_67_U	Chern_City_118	Chern_City_107	true_individual	no_info	0	0
Chern_City_112_U	Chern_City_118	Chern_City_107	true_individual	no_info	0	0
Chern_City_126_U	Chern_City_118	Chern_City_107	true_individual	no_info	0	0
Chern_City_98	Chern_City_47	Chern_City_110_U	true_individual	female	0	0
Chern_City_106	*36	Chern_City_111_U	true_individual	female	0	0
Chern_City_53	CNPP_34	Chern_City_111_U	true_individual	male	3	2
CNPP_6	CNPP_34	Chern_City_111_U	true_individual	female	6	1
CNPP_66	CNPP_34	Chern_City_111_U	true_individual	female	0	0
CNPP_28	CNPP_34	Chern_City_111_U	true_individual	female	0	0
Chern_City_92	*34	Chern_City_120	true_individual	female	4	3
Chern_City_115	*10	Chern_City_124	true_individual	female	0	0
Chern_City_129	Chern_City_153	Chern_City_124	true_individual	male	2	1
Chern_City_15	*4	Chern_City_13	true_individual	female	0	0
Chern_City_16	*4	Chern_City_13	true_individual	female	0	0
Chern_City_18	*4	Chern_City_13	true_individual	male	0	0
Chern_City_17	Chern_City_47	Chern_City_13	true_individual	female	0	0
Chern_City_43	*12	Chern_City_133	true_individual	female	15	3
Chern_City_74	*12	Chern_City_133	true_individual	female	5	4
Chern_City_145	*25	Chern_City_133	true_individual	female	0	0
Chern_City_104	*25	Chern_City_133	true_individual	male	0	0
Chern_City_149	*27	Chern_City_146	true_individual	female	0	0
CNPP_7	*27	Chern_City_146	true_individual	male	0	0
Chern_City_154	*28	Chern_City_146	true_individual	female	2	1
Chern_City_132	*4	Chern_City_154	true_individual	male	0	0
Chern_City_152	*4	Chern_City_154	true_individual	female	0	0
Chern_City_95	Chern_City_153	Chern_City_20	true_individual	male	0	0
Chern_City_30	Chern_City_66	Chern_City_22	true_individual	male	0	0
Chern_City_31	Chern_City_66	Chern_City_22	true_individual	male	0	0
Chern_City_42	Chern_City_66	Chern_City_22	true_individual	male	0	0
Chern_City_79	Chern_City_66	Chern_City_22	true_individual	female	0	0
Chern_City_37	Chern_City_66	Chern_City_33	true_individual	male	0	0
Chern_City_38	Chern_City_66	Chern_City_33	true_individual	female	0	0
Chern_City_39	Chern_City_66	Chern_City_33	true_individual	male	0	0
Chern_City_41	Chern_City_129	Chern_City_40	true_individual	male	0	0
Chern_City_137	Chern_City_129	Chern_City_40	true_individual	male	0	0
CNPP_65	Chern_City_24	Chern_City_40	true_individual	female	0	0
Chern_City_28	Chern_City_58	Chern_City_40	true_individual	male	0	0
Chern_City_151	Chern_City_58	Chern_City_40	true_individual	male	0	0
Chern_City_83	*6	Chern_City_43	true_individual	female	0	0
Chern_City_85_U	*6	Chern_City_43	true_individual	no_info	0	0
Chern_City_88	*6	Chern_City_43	true_individual	male	0	0
Chern_City_90	*6	Chern_City_43	true_individual	female	0	0
Chern_City_1	*6	Chern_City_43	true_individual	male	0	0
Chern_City_56	*8	Chern_City_43	true_individual	female	4	1
Chern_City_82	*8	Chern_City_43	true_individual	male	0	0
Chern_City_94	*8	Chern_City_43	true_individual	female	3	2
Chern_City_100	*8	Chern_City_43	true_individual	female	0	0
Chern_City_123	*8	Chern_City_43	true_individual	female	0	0
Chern_City_40	Chern_City_78	Chern_City_43	true_individual	female	5	3
Chern_City_49	Chern_City_78	Chern_City_43	true_individual	male	0	0
Chern_City_141	Chern_City_78	Chern_City_43	true_individual	male	0	0
Chern_City_147	Chern_City_78	Chern_City_43	true_individual	male	0	0
Chern_City_76	Chern_City_78	Chern_City_43	true_individual	female	0	0
Chern_City_65	*6	Chern_City_56	true_individual	male	0	0
Chern_City_131	*6	Chern_City_56	true_individual	male	0	0
Chern_City_2	*6	Chern_City_56	true_individual	female	0	0
CNPP_2	*6	Chern_City_56	true_individual	female	1	1
Chern_City_29	Chern_City_113	Chern_City_59	true_individual	female	0	0
Chern_City_70	*30	Chern_City_72	true_individual	female	0	0
Chern_City_86	*7	Chern_City_73	true_individual	female	0	0
Chern_City_33	*10	Chern_City_74	true_individual	female	3	1
Chern_City_22	*6	Chern_City_74	true_individual	female	4	1
Chern_City_55	*8	Chern_City_74	true_individual	male	0	0
Chern_City_87	*8	Chern_City_74	true_individual	female	3	2
Chern_City_20	Chern_City_78	Chern_City_74	true_individual	female	1	1
Chern_City_89	*6	Chern_City_87	true_individual	female	0	0
Chern_City_91	*6	Chern_City_87	true_individual	female	0	0
Chern_City_61	*9	Chern_City_87	true_individual	female	0	0
Chern_City_109	*35	Chern_City_92	true_individual	male	0	0
Chern_City_102	*37	Chern_City_92	true_individual	male	0	0
Chern_City_34	Chern_City_78	Chern_City_92	true_individual	male	0	0
Chern_City_150	Chern_City_78	Chern_City_92	true_individual	male	0	0
Chern_City_57	*12	Chern_City_93	true_individual	male	2	1
Chern_City_58	*12	Chern_City_93	true_individual	male	3	2
Chern_City_66	*12	Chern_City_93	true_individual	male	7	2
Chern_City_105	*12	Chern_City_93	true_individual	female	0	0
Chern_City_101	*33	Chern_City_93	true_individual	female	0	0
Chern_City_25	*7	Chern_City_94	true_individual	male	0	0
Chern_City_138	*7	Chern_City_94	true_individual	female	0	0
Chern_City_68	Chern_City_60	Chern_City_94	true_individual	male	0	0
CNPP_48	*46	CNPP_100_U	true_individual	female	0	0
CNPP_13	CNPP_122	CNPP_100_U	true_individual	female	0	0
Chern_City_23	CNPP_129	CNPP_114	true_individual	female	0	0
Chern_City_62	CNPP_129	CNPP_114	true_individual	female	0	0
CNPP_119	*50	CNPP_126	true_individual	male	0	0
CNPP_4	CNPP_34	CNPP_2	true_individual	female	0	0
CNPP_57	*49	CNPP_23	true_individual	female	0	0
CNPP_117	*49	CNPP_23	true_individual	female	0	0
Chern_City_72	CNPP_129	CNPP_23	true_individual	female	1	1
CNPP_1	CNPP_129	CNPP_23	true_individual	male	0	0
CNPP_103	CNPP_129	CNPP_23	true_individual	female	0	0
CNPP_105	CNPP_129	CNPP_23	true_individual	male	0	0
CNPP_110	CNPP_129	CNPP_23	true_individual	female	0	0
CNPP_128	CNPP_129	CNPP_23	true_individual	female	0	0
CNPP_16	CNPP_129	CNPP_23	true_individual	female	0	0
CNPP_36_U	Chern_City_53	CNPP_37	true_individual	no_info	0	0
CNPP_10	Chern_City_53	CNPP_37	true_individual	male	0	0
CNPP_35_U	CNPP_34	CNPP_37	true_individual	no_info	0	0
CNPP_9	CNPP_34	CNPP_37	true_individual	male	0	0
CNPP_46	*45	CNPP_51	true_individual	male	0	0
CNPP_50	*45	CNPP_51	true_individual	female	0	0
CNPP_54	*45	CNPP_51	true_individual	female	3	1
CNPP_99_U	*45	CNPP_51	true_individual	female	5	1
CNPP_26	*45	CNPP_51	true_individual	female	0	0
CNPP_113	*45	CNPP_51	true_individual	male	0	0
CNPP_118	*45	CNPP_51	true_individual	male	0	0
CNPP_47	*47	CNPP_51	true_individual	male	7	2
CNPP_131	*47	CNPP_51	true_individual	male	3	3
CNPP_55_U	*45	CNPP_54	true_individual	no_info	0	0
CNPP_56	*45	CNPP_54	true_individual	male	0	0
CNPP_94	*45	CNPP_54	true_individual	female	2	1
CNPP_67_U	*51	CNPP_59	true_individual	no_info	0	0
CNPP_72	*51	CNPP_59	true_individual	female	0	0
Chern_City_48	CNPP_34	CNPP_6	true_individual	male	0	0
CNPP_32	CNPP_34	CNPP_6	true_individual	female	0	0
CNPP_37	CNPP_34	CNPP_6	true_individual	female	4	2
CNPP_39	CNPP_34	CNPP_6	true_individual	male	0	0
CNPP_73	CNPP_34	CNPP_6	true_individual	female	0	0
CNPP_75	CNPP_34	CNPP_6	true_individual	male	0	0
CNPP_70	Chern_City_53	CNPP_69	true_individual	female	0	0
CNPP_12	CNPP_18	CNPP_80	true_individual	female	0	0
CNPP_89	*51	CNPP_83	true_individual	female	0	0
Chern_City_50	*17	CNPP_85	true_individual	female	0	0
CNPP_59	*17	CNPP_85	true_individual	female	2	1
CNPP_78	*17	CNPP_85	true_individual	male	0	0
CNPP_31	CNPP_33	CNPP_85	true_individual	female	0	0
Chern_City_111_U	CNPP_77	CNPP_88	true_individual	female	5	2
CNPP_33	CNPP_77	CNPP_88	true_individual	male	1	1
CNPP_64	*55	CNPP_92	true_individual	male	0	0
CNPP_90_U	CNPP_47	CNPP_94	true_individual	no_info	0	0
CNPP_62_U	CNPP_47	CNPP_94	true_individual	no_info	0	0
CNPP_76	CNPP_5	CNPP_95	true_individual	male	0	0
CNPP_82	CNPP_5	CNPP_95	true_individual	female	0	0
CNPP_87	CNPP_5	CNPP_95	true_individual	male	0	0
CNPP_116	CNPP_5	CNPP_95	true_individual	female	0	0
CNPP_41	CNPP_47	CNPP_99_U	true_individual	male	0	0
CNPP_45	CNPP_47	CNPP_99_U	true_individual	male	0	0
CNPP_86_U	CNPP_47	CNPP_99_U	true_individual	no_info	0	0
CNPP_61_U	CNPP_47	CNPP_99_U	true_individual	no_info	0	0
CNPP_63	CNPP_47	CNPP_99_U	true_individual	male	0	0
Chern_City_14	*3	#3	true_individual	female	0	0
Chern_City_44	*13	#11	true_individual	male	0	0
Chern_City_45	*14	#12	true_individual	male	0	0
Chern_City_46	*15	#13	true_individual	female	0	0
Chern_City_134	*19	#17	true_individual	female	0	0
Chern_City_139	*20	#18	true_individual	female	0	0
Chern_City_143	*24	#21	true_individual	female	0	0
Chern_City_69	*29	#24	true_individual	male	0	0
Chern_City_77	*31	#26	true_individual	male	0	0
Chern_City_114_U	*40	#32	true_individual	no_info	0	0
Chern_City_127	*42	#36	true_individual	female	0	0
Chern_City_10_U	*44	#37	true_individual	no_info	0	0
CNPP_123_U	*57	#60	true_individual	no_info	0	0
*1	NA	NA	inferred_individual	male	1	1
*2	NA	NA	inferred_individual	male	1	1
*3	NA	NA	inferred_individual	male	1	1
*4	NA	NA	inferred_individual	male	5	2
*5	NA	NA	inferred_individual	male	2	2
*6	NA	NA	inferred_individual	male	15	6
*7	NA	NA	inferred_individual	male	11	4
*8	NA	NA	inferred_individual	male	11	5
*9	NA	NA	inferred_individual	male	2	2
*10	NA	NA	inferred_individual	male	2	2
*11	NA	NA	inferred_individual	male	1	1
*12	NA	NA	inferred_individual	male	6	2
*13	NA	NA	inferred_individual	male	1	1
*14	NA	NA	inferred_individual	male	1	1
*15	NA	NA	inferred_individual	male	1	1
*16	NA	NA	inferred_individual	male	1	1
*17	NA	NA	inferred_individual	male	4	2
*18	NA	NA	inferred_individual	male	3	1
*19	NA	NA	inferred_individual	male	1	1
*20	NA	NA	inferred_individual	male	1	1
*21	NA	NA	inferred_individual	male	1	1
*22	NA	NA	inferred_individual	male	1	1
*23	NA	NA	inferred_individual	male	4	1
*24	NA	NA	inferred_individual	male	1	1
*25	NA	NA	inferred_individual	male	3	2
*26	NA	NA	inferred_individual	male	2	2
*27	NA	NA	inferred_individual	male	3	2
*28	NA	NA	inferred_individual	male	1	1
*29	NA	NA	inferred_individual	male	1	1
*30	NA	NA	inferred_individual	male	1	1
*31	NA	NA	inferred_individual	male	1	1
*32	NA	NA	inferred_individual	male	1	1
*33	NA	NA	inferred_individual	male	3	2
*34	NA	NA	inferred_individual	male	1	1
*35	NA	NA	inferred_individual	male	2	2
*36	NA	NA	inferred_individual	male	3	2
*37	NA	NA	inferred_individual	male	1	1
*38	NA	NA	inferred_individual	male	4	3
*39	NA	NA	inferred_individual	male	1	1
*40	NA	NA	inferred_individual	male	1	1
*41	NA	NA	inferred_individual	male	1	1
*42	NA	NA	inferred_individual	male	1	1
*43	NA	NA	inferred_individual	male	1	1
*44	NA	NA	inferred_individual	male	1	1
*45	NA	NA	inferred_individual	male	17	5
*46	NA	NA	inferred_individual	male	2	2
*47	NA	NA	inferred_individual	male	4	3
*48	NA	NA	inferred_individual	male	4	3
*49	NA	NA	inferred_individual	male	8	4
*50	NA	NA	inferred_individual	male	2	2
*51	NA	NA	inferred_individual	male	6	4
*52	NA	NA	inferred_individual	male	2	1
*53	NA	NA	inferred_individual	male	1	1
*54	NA	NA	inferred_individual	male	1	1
*55	NA	NA	inferred_individual	male	2	2
*56	NA	NA	inferred_individual	male	3	2
*57	NA	NA	inferred_individual	male	1	1
#1	NA	NA	inferred_individual	female	3	3
#2	NA	NA	inferred_individual	female	7	4
#3	NA	NA	inferred_individual	female	1	1
#4	NA	NA	inferred_individual	female	1	1
#5	NA	NA	inferred_individual	female	7	3
#6	NA	NA	inferred_individual	female	4	3
#7	NA	NA	inferred_individual	female	2	2
#8	NA	NA	inferred_individual	female	5	3
#9	NA	NA	inferred_individual	female	4	3
#10	NA	NA	inferred_individual	female	3	1
#11	NA	NA	inferred_individual	female	1	1
#12	NA	NA	inferred_individual	female	1	1
#13	NA	NA	inferred_individual	female	1	1
#14	NA	NA	inferred_individual	female	7	1
#15	NA	NA	inferred_individual	female	4	3
#16	NA	NA	inferred_individual	female	2	2
#17	NA	NA	inferred_individual	female	1	1
#18	NA	NA	inferred_individual	female	1	1
#19	NA	NA	inferred_individual	female	1	1
#20	NA	NA	inferred_individual	female	4	1
#21	NA	NA	inferred_individual	female	1	1
#22	NA	NA	inferred_individual	female	1	1
#23	NA	NA	inferred_individual	female	5	3
#24	NA	NA	inferred_individual	female	1	1
#25	NA	NA	inferred_individual	female	3	1
#26	NA	NA	inferred_individual	female	1	1
#27	NA	NA	inferred_individual	female	1	1
#28	NA	NA	inferred_individual	female	1	1
#29	NA	NA	inferred_individual	female	3	2
#30	NA	NA	inferred_individual	female	4	3
#31	NA	NA	inferred_individual	female	1	1
#32	NA	NA	inferred_individual	female	1	1
#33	NA	NA	inferred_individual	female	1	1
#34	NA	NA	inferred_individual	female	1	1
#35	NA	NA	inferred_individual	female	1	1
#36	NA	NA	inferred_individual	female	1	1
#37	NA	NA	inferred_individual	female	1	1
#38	NA	NA	inferred_individual	female	3	3
#39	NA	NA	inferred_individual	female	5	1
#40	NA	NA	inferred_individual	female	3	3
#41	NA	NA	inferred_individual	female	3	1
#42	NA	NA	inferred_individual	female	3	2
#43	NA	NA	inferred_individual	female	1	1
#44	NA	NA	inferred_individual	female	2	1
#45	NA	NA	inferred_individual	female	2	1
#46	NA	NA	inferred_individual	female	4	3
#47	NA	NA	inferred_individual	female	4	2
#48	NA	NA	inferred_individual	female	4	3
#49	NA	NA	inferred_individual	female	2	1
#50	NA	NA	inferred_individual	female	1	1
#51	NA	NA	inferred_individual	female	5	2
#52	NA	NA	inferred_individual	female	3	2
#53	NA	NA	inferred_individual	female	2	1
#54	NA	NA	inferred_individual	female	1	1
#55	NA	NA	inferred_individual	female	2	2
#56	NA	NA	inferred_individual	female	1	1
#57	NA	NA	inferred_individual	female	1	1
#58	NA	NA	inferred_individual	female	1	1
#59	NA	NA	inferred_individual	female	2	1
#60	NA	NA	inferred_individual	female	1	1

## Sheet: Italy
OffspringID	FatherID	MotherID	Sex	pedigree_r	number_of_offspring	number_of_partners	number_of_offspring_wl	number_of_partners_wl	number_of_offspring_no_pup	number_of_partners_no_pup
ID27	*4	#7	male	true_individual	0	0	0	0	0	0
ID26	*4	#6	male	true_individual	1	1	1	1	1	1
ID38	*12	#1	male	true_individual	0	0	0	0	0	0
ID31	*4	ID24	male	true_individual	0	0	0	0	0	0
ID19	*4	#3	no_info	true_individual	NA	NA	NA	NA	NA	NA
ID28	*5	#8	male	true_individual	0	0	0	0	0	0
ID01	*1	#1	female	true_individual	7	1	1	1	0	0
ID34	*1	#1	male	true_individual	0	0	0	0	0	0
ID45	*1	#5	male	true_individual	0	0	0	0	0	0
ID20	*5	#3	no_info	true_individual	NA	NA	NA	NA	NA	NA
ID51	ID26	#11	male	true_individual	0	0	0	0	0	0
ID35	*9	ID48	male	true_individual	0	0	0	0	0	0
ID39	*9	ID48	female	true_individual	0	0	0	0	0	0
ID25	ID37	#5	female	true_individual	0	0	0	0	0	0
ID02	ID37	ID01	no_info	true_individual	NA	NA	NA	NA	NA	NA
ID03	ID37	ID01	no_info	true_individual	NA	NA	NA	NA	NA	NA
ID04	ID37	ID01	no_info	true_individual	NA	NA	NA	NA	NA	NA
ID05	ID37	ID01	no_info	true_individual	NA	NA	NA	NA	NA	NA
ID07	ID37	ID01	no_info	true_individual	NA	NA	NA	NA	NA	NA
ID08	ID37	ID01	no_info	true_individual	NA	NA	NA	NA	NA	NA
ID09	ID37	ID01	no_info	true_individual	NA	NA	NA	NA	NA	NA
ID37	*11	#8	male	true_individual	8	2	2	2	1	1
ID15	*3	#3	no_info	true_individual	NA	NA	NA	NA	NA	NA
ID16	*3	#3	no_info	true_individual	NA	NA	NA	NA	NA	NA
ID17	*3	#3	no_info	true_individual	NA	NA	NA	NA	NA	NA
ID18	*3	#3	no_info	true_individual	NA	NA	NA	NA	NA	NA
ID22	*3	#3	no_info	true_individual	NA	NA	NA	NA	NA	NA
ID23	*3	#3	no_info	true_individual	NA	NA	NA	NA	NA	NA
ID42	*3	#3	male	true_individual	0	0	0	0	0	0
ID44	*3	#3	male	true_individual	0	0	0	0	0	0
ID50	*13	ID30	male	true_individual	0	0	0	0	0	0
ID24	*6	#4	female	true_individual	1	1	1	1	1	1
ID30	*6	#4	female	true_individual	1	1	1	1	1	1
ID32	*6	#4	male	true_individual	0	0	0	0	0	0
ID41	*6	#4	female	true_individual	0	0	0	0	0	0
ID47	*6	#4	female	true_individual	0	0	0	0	0	0
ID48	*6	#4	female	true_individual	2	1	2	1	2	1
ID36	*10	#2	male	true_individual	0	0	0	0	NA	NA
ID40	*10	#2	female	true_individual	0	0	NA	NA	NA	NA
ID11	*2	#2	female	true_individual	2	1	1	1	0	0
ID12	*2	ID11	no_info	true_individual	NA	NA	NA	NA	NA	NA
ID13	*2	ID11	no_info	true_individual	NA	NA	NA	NA	NA	NA
ID29	*7	#9	female	true_individual	0	0	0	0	0	0
ID33	*8	#10	male	true_individual	0	0	0	0	0	0
#2	*6	#4	female	inferred_individual	3	2	2	2	1	1
*1	NA	NA	male	inferred_individual	3	2	3	2	3	2
*2	NA	NA	male	inferred_individual	3	2	2	2	1	1
*3	NA	NA	male	inferred_individual	8	1	3	1	2	1
*4	NA	NA	male	inferred_individual	4	4	4	4	3	3
*5	NA	NA	male	inferred_individual	2	2	2	2	1	1
*6	NA	NA	male	inferred_individual	7	1	7	1	7	1
*7	NA	NA	male	inferred_individual	1	1	1	1	1	1
*8	NA	NA	male	inferred_individual	1	1	1	1	1	1
*9	NA	NA	male	inferred_individual	2	1	2	1	2	1
*10	NA	NA	male	inferred_individual	2	1	1	1	NA	NA
*11	NA	NA	male	inferred_individual	1	1	1	1	1	1
*12	NA	NA	male	inferred_individual	1	1	1	1	1	1
*13	NA	NA	male	inferred_individual	1	1	1	1	1	1
#1	NA	NA	female	inferred_individual	3	2	3	2	3	2
#3	NA	NA	female	inferred_individual	10	3	5	3	2	1
#4	NA	NA	female	inferred_individual	7	1	7	1	7	1
#5	NA	NA	female	inferred_individual	2	2	2	2	2	2
#6	NA	NA	female	inferred_individual	1	1	1	1	1	1
#7	NA	NA	female	inferred_individual	1	1	1	1	1	1
#8	NA	NA	female	inferred_individual	2	2	2	2	2	2
#9	NA	NA	female	inferred_individual	1	1	1	1	1	1
#10	NA	NA	female	inferred_individual	1	1	1	1	1	1
#11	NA	NA	female	inferred_individual	1	1	1	1	1	1
