# Supplementary material for: Mating system of free-ranging domestic dogs and its consequences for dog evolution
Source: Proc Natl Acad Sci U S A. 2025 Nov 24;122(48):e2421756122. doi: 10.1073/pnas.2421756122 (PMC12684915; doi:10.1073/pnas.2421756122)
Supplement: Supplementary file 3 — Dataset S02 (XLSX) [file pnas.2421756122.sd02.xlsx]

## Sheet: Sheet1
ID	sex	PropDaysSeen	degree_all	strength_all	StrongestWeight_all	eigen_centrality_all	betweenness_all	degree_fm	strength_fm	StrongestWeight_fm	eigen_centrality_fm	betweenness_fm	degree_f	strength_f	StrongestWeight_f	eigen_centrality_f	betweenness_f	degree_m	StrongestWeight_m	strength_m	eigen_centrality_m	betweenness_m	degree_ff_mm	strength_ff_mm	StrongestWeight_ff_mm	eigen_centrality_ff_mm	betweenness_ff_mm	RS_all	RS_reduced	N Partners
amen	m	37.234	1.52182	1.30039	-0.140303	-0.267895	-0.423199	1.18696	0.612699	-0.264286	-0.266502	-0.220224	x	x	x	x	x	1.18962	0.122964	1.34592	-0.301892	-0.604505	1.18962	1.34592	0.122964	-0.301892	-0.604505	0	0	0
id2	m	65.9574	0.587166	0.0871023	-0.266075	-0.271681	-0.0816092	-0.197826	-0.491753	-0.0665698	-0.268107	-0.464909	x	x	x	x	x	0.949291	-0.0351413	0.37386	-0.310608	-0.112485	0.949291	0.37386	-0.0351413	-0.310608	-0.112485	0	0	0
id3	m	27.6923	0.388639	-0.591625	-0.796995	-0.275164	0.350944	0.961046	-0.245935	-0.614438	-0.262233	1.85666	x	x	x	x	x	-0.474169	-0.583854	-0.686749	-0.475907	-0.588508	-0.474169	-0.686749	-0.583854	-0.475907	-0.588508	0	0	0
id4	m	44.8122	-0.960522	-1.01247	-0.776548	-0.33849	0.254817	-0.717703	-0.694817	-0.639852	-0.267501	-0.359422	x	x	x	x	x	-1.06297	-0.775601	-0.859756	-0.441884	-0.517021	-1.06297	-0.859756	-0.775601	-0.441884	-0.517021	0	0	0
id5	f	41.8605	1.74676	-0.166753	-0.482079	-0.320675	0.235924	0.764154	-0.23918	-0.36775	-0.269307	1.33043	1.32054	-0.317254	-0.599336	-0.467864	2.82155	x	x	x	x	x	1.32054	-0.317254	-0.599336	-0.467864	2.82155	0	0	0
id6	m	11.7021	-0.080445	-0.565512	-0.727896	-0.271624	-0.143207	-0.659421	-0.656773	-0.722534	-0.26809	-0.464909	x	x	x	x	x	0.22831	-0.615686	-0.526188	-0.310487	-0.276492	0.22831	-0.526188	-0.615686	-0.310487	-0.276492	0	0	0
id7	m	13.8298	0.85421	-0.108284	-0.753444	-0.270403	-0.425066	0.95616	-0.166237	-0.747195	-0.267759	-0.35838	x	x	x	x	x	0.22831	-0.647801	-0.225202	-0.307582	-0.604505	0.22831	-0.225202	-0.647801	-0.307582	-0.604505	0	0	0
bamboo	m	77.6596	2.32295	1.46349	0.431348	-0.270553	0.610904	2.34094	0.941771	0.806406	-0.267157	1.39603	x	x	x	x	x	1.42994	0.841573	1.31783	-0.308251	0.228476	1.42994	1.31783	0.841573	-0.308251	0.228476	16	9	6
id9	m	71.2766	-0.481012	-0.369023	0.520003	-0.238719	-0.020011	0.032971	0.434292	1.40394	-0.24651	0.630348	x	x	x	x	x	-1.21365	-1.29425	-1.17069	-0.27016	-0.26786	-1.21365	-1.17069	-1.29425	-0.27016	-0.26786	0	0	0
id10	f	58.1395	-0.447977	0.970476	1.05865	-0.321585	-0.379125	-0.567497	0.620737	1.90838	-0.271769	-0.529124	-0.758089	-0.0466843	1.23548	-0.467864	0.432864	x	x	x	x	x	-0.758089	-0.0466843	1.23548	-0.467864	0.432864	0	0	0
id11	m	6.15385	-0.965328	-0.653865	-0.676942	-0.351093	-0.618614	-0.459478	0.014169	-0.148656	-0.258568	-0.588194	x	x	x	x	x	-1.07127	-0.50517	-0.774722	-0.476744	-0.588508	-1.07127	-0.774722	-0.50517	-0.476744	-0.588508	0	0	0
barney	m	76.5957	1.52182	1.68384	0.472838	2.72982	5.26437	1.41775	1.18698	1.17921	2.31668	4.69345	x	x	x	x	x	0.949291	0.89373	1.45515	2.55516	2.32604	0.949291	1.45515	0.89373	2.55516	2.32604	3	3	3
basic	m	87.234	-0.213967	2.60535	0.969191	3.91157	-0.430665	-0.197826	1.85713	1.90706	3.46354	-0.421631	x	x	x	x	x	-0.49267	1.51768	2.34175	3.56197	-0.604505	-0.49267	2.34175	1.51768	3.56197	-0.604505	0	0	0
bat	f	69.1489	-1.0151	-1.05126	-1.04388	-0.271779	-0.115208	-0.197826	-0.725244	-0.747195	-0.268113	2.17836	-1.6384	-1.05308	-1.05581	-0.301281	-0.638396	x	x	x	x	x	-1.6384	-1.05308	-1.05581	-0.301281	-0.638396	3	3	3
id15	f	43.0769	-0.288345	0.0326938	1.28756	-0.329064	-0.618614	-0.175373	-0.414252	-0.447234	-0.252885	-0.588194	-0.22866	1.18494	2.29363	-0.372372	-0.735539	x	x	x	x	x	-0.22866	1.18494	2.29363	-0.372372	-0.735539	0	0	0
id16	m	70.2128	-0.481012	-0.266346	2.45796	-0.264579	0.997292	-0.428624	-0.781838	-0.722534	-0.267496	0.139314	x	x	x	x	x	-0.732997	3.38918	0.0628517	-0.295952	0.543542	-0.732997	0.0628517	3.38918	-0.295952	0.543542	0	0	0
id17	f	27.907	-0.996662	-0.839657	-0.765897	-0.32155	-0.535408	-0.567497	-0.300658	-0.0528568	-0.271762	-0.529124	-0.758089	-0.710216	-0.793302	-0.467864	-0.645896	x	x	x	x	x	-0.758089	-0.710216	-0.793302	-0.467864	-0.645896	0	0	0
id18	f	63.8298	-0.347489	0.152493	0.128881	-0.252369	-0.430665	0.032971	0.123325	0.479773	-0.239909	-0.308444	-0.337813	0.554517	0.352547	-0.301281	0.570127	x	x	x	x	x	-0.337813	0.554517	0.352547	-0.301281	0.570127	0	0	0
bella	f	47.8995	0.859451	1.12427	0.603116	-0.177444	0.042125	1.17144	1.41956	0.930187	-0.0911104	0.0772495	0.497036	0.6025	0.90555	-0.370486	0.612166	x	x	x	x	x	0.497036	0.6025	0.90555	-0.370486	0.612166	7	4	3
id20	m	75.4234	0.37319	-0.155944	-0.299531	-0.265695	-0.0960922	1.49791	1.34607	0.800745	-0.161674	0.484025	x	x	x	x	x	-0.0249213	-0.432579	-0.341281	0.0169403	-0.514603	-0.0249213	-0.341281	-0.432579	0.0169403	-0.514603	0	0	0
id21	x	70	0.834413	0.443018	-0.180008	-0.39297	-0.0392972	-0.807682	-0.686745	-0.688448	-0.221794	-0.500172	x	x	x	x	x	x	x	x	x	x	x	x	x	x	x	0	0	0
id22	x	55.1163	0.193218	0.605141	0.334604	-0.184662	0.159875	-0.909531	-0.628775	-0.658164	-0.246782	-0.514648	x	x	x	x	x	x	x	x	x	x	x	x	x	x	x	0	0	0
id23	f	77.6596	-0.614534	0.460969	0.531233	-0.262449	-0.430665	-0.197826	0.142466	0.776813	-0.258485	0.558774	-0.662959	1.20365	0.731463	-0.301281	-0.638396	x	x	x	x	x	-0.662959	1.20365	0.731463	-0.301281	-0.638396	0	0	0
id24	x	12.3077	0.896376	1.1423	-0.516872	0.939658	-0.618614	-1.31179	-1.00548	-0.92496	-0.263233	-0.588194	x	x	x	x	x	x	x	x	x	x	x	x	x	x	x	0	0	0
bimu	m	90.4255	-0.213967	-0.404818	1.71998	-0.271698	2.18072	-0.197826	0.162276	3.05452	-0.267887	0.46556	x	x	x	x	x	-0.49267	-0.927392	-0.98888	-0.310889	0.22416	-0.49267	-0.98888	-0.927392	-0.310889	0.22416	0	0	0
id26	x	15	0.262244	2.79156	1.61135	2.82292	-0.723829	-0.807682	-0.686745	-0.688448	-0.221794	-0.500172	x	x	x	x	x	x	x	x	x	x	x	x	x	x	x	0	0	0
id27	x	20	-0.59601	-1.14362	-1.04648	-0.566279	1.08334	-0.807682	-0.686745	-0.688448	-0.221794	-0.500172	x	x	x	x	x	x	x	x	x	x	x	x	x	x	x	0	0	0
id28	x	32.0058	-1.09416	-1.00587	-0.264462	-0.460902	-0.591808	-0.909531	-0.628775	-0.658164	-0.246782	-0.514648	x	x	x	x	x	x	x	x	x	x	x	x	x	x	x	0	0	0
blind	f	42.5532	0.453644	-0.308827	-0.437583	-0.271064	0.00798817	0.494566	0.0459934	0.0867725	-0.267947	-0.429954	0.962768	-0.357999	-0.643364	0.0268351	-0.601324	x	x	x	x	x	0.962768	-0.357999	-0.643364	0.0268351	-0.601324	2	2	1
id30	f	22.3404	-0.881578	-0.601074	0.232914	-0.270528	-0.430665	-0.659421	-0.548254	-0.424369	-0.267009	-0.464909	-0.662959	-0.284003	0.45052	-0.301281	-0.638396	x	x	x	x	x	-0.662959	-0.284003	0.45052	-0.301281	-0.638396	0	0	0
id31	f	49.4186	0.324518	-0.692617	-0.818778	-0.43831	0.123367	-0.127548	-0.436682	-0.378225	-0.246763	-0.514648	0.278616	-0.876613	-0.986659	-0.394654	1.14808	x	x	x	x	x	0.278616	-0.876613	-0.986659	-0.394654	1.14808	0	0	0
boa	f	79.7872	0.85421	0.23641	-0.140303	-0.270897	0.790098	0.95616	0.464288	0.495685	-0.267358	1.04981	1.28791	0.329571	-0.135276	-0.301281	-0.519768	x	x	x	x	x	1.28791	0.329571	-0.135276	-0.301281	-0.519768	0	0	0
id33	m	27.907	-0.996662	-0.963573	-1.05148	-0.292179	-0.535408	-0.123613	-0.364171	-0.39037	-0.251954	1.35387	x	x	x	x	x	-0.756118	-0.484339	-0.616526	-0.385556	-0.445534	-0.756118	-0.616526	-0.484339	-0.385556	-0.445534	0	0	0
id34	m	34.0426	-1.0151	-0.572612	-0.300253	-0.271791	-0.430665	-1.35181	-0.842617	-0.424369	-0.268123	-0.464909	x	x	x	x	x	-1.21365	-0.0781048	-0.755626	-0.310913	-0.604505	-1.21365	-0.755626	-0.0781048	-0.310913	-0.604505	0	0	0
id35	x	7.69231	-1.47307	0.222908	2.68454	-0.355764	-0.618614	-1.31179	-1.00548	-0.92496	-0.263233	-0.588194	x	x	x	x	x	x	x	x	x	x	x	x	x	x	x	0	0	0
booboo	m	38.3363	0.933335	1.50906	2.18256	-0.0902311	-0.50639	1.29522	0.63073	0.531394	-0.133935	-0.433223	x	x	x	x	x	1.00692	2.35339	2.70249	3.02087	-0.3098	1.00692	2.70249	2.35339	3.02087	-0.3098	9	5	5
id37	f	67.8198	0.569506	0.92151	0.407224	-0.0771878	0.0131578	0.432493	1.17943	1.96035	2.16013	-0.315411	-0.321063	-0.0888326	0.041826	-0.443946	0.722533	x	x	x	x	x	-0.321063	-0.0888326	0.041826	-0.443946	0.722533	0	0	0
id38	f	60.6383	-0.748056	-0.122631	1.69912	-0.204138	-0.385867	-0.428624	-0.204349	1.40394	-0.164613	0.036113	-0.662959	0.347018	1.83132	-0.301278	-0.341826	x	x	x	x	x	-0.662959	0.347018	1.83132	-0.301278	-0.341826	0	0	0
id39	m	21.5385	-0.965328	-0.629633	-0.388816	-0.35483	-0.618614	-0.743583	-0.398745	-0.0377557	-0.263148	-0.588194	x	x	x	x	x	-0.772719	-0.102309	-0.383826	-0.488671	-0.00590871	-0.772719	-0.383826	-0.102309	-0.488671	-0.00590871	0	0	0
id40	m	10.6383	-0.748056	-0.0369855	-0.140303	-0.271527	-0.430665	-0.659421	0.222795	0.495685	-0.26798	-0.464909	x	x	x	x	x	-0.973324	0.0266188	-0.453023	-0.310314	-0.604505	-0.973324	-0.453023	0.0266188	-0.310314	-0.604505	0	0	0
brandy	f	44.6809	-0.881578	0.243878	0.81168	-0.259984	-0.430665	-0.659421	-0.189568	0.709501	-0.253122	-0.464909	-0.662959	1.12779	0.995575	-0.301281	-0.638396	x	x	x	x	x	-0.662959	1.12779	0.995575	-0.301281	-0.638396	0	0	0
id42	x	42.5	1.1205	2.11365	0.598843	3.47384	-0.550415	-0.807682	-0.686745	-0.688448	-0.221794	-0.500172	x	x	x	x	x	x	x	x	x	x	x	x	x	x	x	0	0	0
id43	f	64.4186	-0.945249	-0.46692	-0.00581495	-0.457342	-0.629618	0.210551	0.298462	0.317496	-0.246781	-0.49453	-0.736789	-0.169318	0.0988337	-0.44395	-0.625917	x	x	x	x	x	-0.736789	-0.169318	0.0988337	-0.44395	-0.625917	0	0	0
id44	f	36.9231	0.0501469	0.635079	0.589069	-0.111892	-0.618614	0.108731	0.793965	0.580598	-0.101885	-0.588194	-0.22866	0.701804	1.33266	-0.372299	-0.735539	x	x	x	x	x	-0.22866	0.701804	1.33266	-0.372299	-0.735539	0	0	0
brutus	m	34.8748	0.898491	-0.337432	-0.689899	-0.192981	0.455696	1.42592	0.234967	-0.211377	-0.0929684	1.01406	x	x	x	x	x	0.707564	-0.279708	0.0277702	0.226044	0.631328	0.707564	0.0277702	-0.279708	0.226044	0.631328	3	2	1
bueno	m	26.5957	-0.080445	-0.894214	-1.03214	-0.271773	-0.335468	-0.428624	-0.784516	-0.819	-0.268114	-0.383347	x	x	x	x	x	-0.0120163	-0.998149	-0.940282	-0.310882	-0.345547	-0.0120163	-0.940282	-0.998149	-0.310882	-0.345547	0	0	0
id47	m	16.9231	0.557885	1.57199	0.763691	0.143699	-0.618614	0.108731	0.764013	0.709363	0.173223	-0.588194	x	x	x	x	x	0.720034	1.25735	1.95235	2.95083	-0.588508	0.720034	1.95235	1.25735	2.95083	-0.588508	0	0	0
id48	m	15.9574	-1.28214	-1.14283	-1.2133	-0.271447	-0.430665	-1.12102	-0.970663	-0.994945	-0.26713	-0.464909	x	x	x	x	x	-1.45398	-1.22587	-1.17478	-0.310884	-0.595873	-1.45398	-1.17478	-1.22587	-0.310884	-0.595873	0	0	0
id49	x	21.2766	-1.41567	-1.01524	-0.855634	-0.27179	-0.430665	-1.58261	-1.04561	-1.19108	-0.268123	-0.464909	x	x	x	x	x	x	x	x	x	x	x	x	x	x	x	0	0	0
id50	f	47.2965	-1.49981	-0.605455	0.4309	-0.459658	-0.31017	-0.909531	-0.628775	-0.658164	-0.246782	-0.514648	-0.944652	0.0858744	0.513991	-0.44395	-0.625917	x	x	x	x	x	-0.944652	0.0858744	0.513991	-0.44395	-0.625917	0	0	0
id51	f	83.0769	0.219393	1.03101	0.470681	-0.346014	-0.618614	0.108731	0.159838	-0.0969027	-0.262961	-0.588194	0.142912	2.70361	1.16978	3.52885	-0.735539	x	x	x	x	x	0.142912	2.70361	1.16978	3.52885	-0.735539	0	0	0
id52	m	28.7234	0.587166	1.4297	0.385247	-0.264971	-0.430665	0.032971	1.55461	1.21859	-0.266086	-0.456586	x	x	x	x	x	0.708964	0.257011	0.724963	-0.299415	0.478802	0.708964	0.724963	0.257011	-0.299415	0.478802	0	0	0
id53	m	33.9714	-0.610429	-0.647601	-0.641505	-0.33473	0.243089	-0.309272	-0.225806	-0.45296	-0.267427	0.273056	x	x	x	x	x	-0.857489	-0.508175	-0.619766	-0.441233	-0.486886	-0.857489	-0.619766	-0.508175	-0.441233	-0.486886	0	0	0
id54	x	39.5349	1.47242	-0.185912	-0.790224	-0.321464	0.0594756	-1.01138	-0.570806	-0.62788	-0.271769	-0.529124	x	x	x	x	x	x	x	x	x	x	x	x	x	x	x	0	0	0
chai	f	35.1064	-1.54919	-1.19323	-1.26087	-0.271787	-0.430665	-1.12102	-0.983853	-1.04567	-0.268113	-0.348392	-1.6384	-1.05308	-1.05581	-0.301281	-0.638396	x	x	x	x	x	-1.6384	-1.05308	-1.05581	-0.301281	-0.638396	0	0	0
id56	x	57.5	-0.0238404	-1.25367	-1.22367	-0.576551	0.97381	-0.807682	-0.686745	-0.688448	-0.221794	-0.500172	x	x	x	x	x	x	x	x	x	x	x	x	x	x	x	0	0	0
id57	f	10.7692	-1.30382	-1.08684	-0.807909	-0.342889	-0.618614	-1.02769	-0.752672	-0.407424	-0.260294	-0.588194	-1.34338	-1.03049	-0.589285	-0.372379	-0.735539	x	x	x	x	x	-1.34338	-1.03049	-0.589285	-0.372379	-0.735539	0	0	0
id58	x	13.9535	-1.271	-0.300099	0.728493	-0.32152	-0.535408	-1.01138	-0.570806	-0.62788	-0.271769	-0.529124	x	x	x	x	x	x	x	x	x	x	x	x	x	x	x	0	0	0
id59	f	55.814	-0.72232	-0.571329	-0.128128	-0.319883	-0.535408	0.32027	-0.173625	-0.237686	-0.267118	1.30699	-1.58954	-0.860518	-1.01872	-0.467864	-0.645896	x	x	x	x	x	-1.58954	-0.860518	-1.01872	-0.467864	-0.645896	0	0	0
choco	f	11.7021	-1.28214	-0.920081	-0.855634	-0.271784	-0.430665	-1.12102	-0.803709	-0.488261	-0.26812	-0.464909	-1.31325	-0.896001	-0.716149	-0.301281	-0.638396	x	x	x	x	x	-1.31325	-0.896001	-0.716149	-0.301281	-0.638396	0	0	0
id61	m	65.3198	-0.122222	-1.08462	-0.974532	-0.450593	1.02949	0.876377	-0.169767	-0.231977	-0.246689	0.697374	x	x	x	x	x	0.23777	-0.416318	-0.375589	-0.393193	0.576921	0.23777	-0.375589	-0.416318	-0.393193	0.576921	0	0	0
id62	m	35.843	-0.510251	-0.199915	0.0130665	0.415566	-0.590721	0.104767	-0.111919	-0.374209	-0.223292	0.642174	x	x	x	x	x	-0.135714	0.126564	0.1027	-0.396591	-0.501925	-0.135714	0.1027	0.126564	-0.396591	-0.501925	0	0	0
id63	x	85	-0.0238404	-0.850107	-0.751165	-0.594825	0.517456	-0.807682	-0.686745	-0.688448	-0.221794	-0.500172	x	x	x	x	x	x	x	x	x	x	x	x	x	x	x	0	0	0
id64	m	32.9787	-0.481012	-0.355211	-0.553988	-0.269369	-0.133874	-0.197826	-0.0421706	-0.073344	-0.264472	-0.213566	x	x	x	x	x	-0.973324	-0.42403	-0.729706	-0.308949	-0.604505	-0.973324	-0.729706	-0.42403	-0.308949	-0.604505	0	0	0
id65	x	58.1395	0.375051	1.20137	0.630669	-0.321324	-0.535408	-1.01138	-0.570806	-0.62788	-0.271769	-0.529124	x	x	x	x	x	x	x	x	x	x	x	x	x	x	x	0	0	0
id66	f	35.3846	-0.457591	-0.472148	-0.479208	-0.351512	-0.560106	0.392836	0.63285	0.170998	-0.26007	-0.518563	-1.34338	-1.28835	-0.954872	-0.372385	-0.735539	x	x	x	x	x	-1.34338	-1.28835	-0.954872	-0.372385	-0.735539	0	0	0
id67	f	13.9535	-0.996662	-0.226875	0.134213	-0.290255	-0.535408	-1.01138	-0.570806	-0.62788	-0.271769	-0.529124	-0.342363	0.137945	0.333798	-0.428736	-0.645896	x	x	x	x	x	-0.342363	0.137945	0.333798	-0.428736	-0.645896	0	0	0
id68	m	51.0638	0.320122	-0.657836	-0.860322	-0.270846	-0.0610764	0.725363	-0.55922	-0.575472	-0.266851	3.25863	x	x	x	x	x	-0.49267	-0.782155	-0.759798	-0.309833	-0.604505	-0.49267	-0.759798	-0.782155	-0.309833	-0.604505	0	0	0
id69	f	37.234	0.587166	-0.725925	-0.906729	-0.271729	-0.0853424	1.18696	-0.378654	-0.558543	-0.268071	0.0311194	-0.012668	-0.797519	-0.824841	-0.301281	-0.223198	x	x	x	x	x	-0.012668	-0.797519	-0.824841	-0.301281	-0.223198	0	0	0
id70	x	30	1.40658	1.40858	-0.211162	-0.08266	-0.714702	-0.807682	-0.686745	-0.688448	-0.221794	-0.500172	x	x	x	x	x	x	x	x	x	x	x	x	x	x	x	0	0	0
id71	x	7.69231	-1.47307	0.222908	2.68454	-0.355764	-0.618614	-1.31179	-1.00548	-0.92496	-0.263233	-0.588194	x	x	x	x	x	x	x	x	x	x	x	x	x	x	x	0	0	0
id72	x	45	1.69267	0.195858	-0.751165	-0.484479	-0.504779	-0.807682	-0.686745	-0.688448	-0.221794	-0.500172	x	x	x	x	x	x	x	x	x	x	x	x	x	x	x	0	0	0
id73	f	53.8462	0.727131	1.99745	1.30547	1.16667	0.421989	1.24515	3.23885	3.05608	4.72807	0.622628	-0.22866	1.09435	2.10143	-0.372359	0.0669772	x	x	x	x	x	-0.22866	1.09435	2.10143	-0.372359	0.0669772	0	0	0
id74	x	42.5	1.1205	-0.360002	-0.919916	-0.293415	1.22024	-0.807682	-0.686745	-0.688448	-0.221794	-0.500172	x	x	x	x	x	x	x	x	x	x	x	x	x	x	x	0	0	0
collie	m	58.5106	0.186599	-0.352437	-0.697704	-0.271186	-0.087209	0.263768	-0.0879919	-0.271026	-0.267993	-0.027139	x	x	x	x	x	-0.252343	-0.699185	-0.684982	-0.309651	-0.00890168	-0.252343	-0.684982	-0.699185	-0.309651	-0.00890168	0	0	0
cosima	f	45.7447	1.78887	1.94295	0.444968	-0.258726	1.65807	2.34094	2.14781	0.625437	-0.257101	1.25455	1.61306	2.03398	0.650223	3.45291	-0.238026	x	x	x	x	x	1.61306	2.03398	0.650223	3.45291	-0.238026	0	0	0
cow	f	82.9787	1.25478	-0.933613	-1.22563	-0.254727	8.6	1.41775	-0.804386	-1.04753	-0.240338	8.4686	1.61306	-0.702138	-0.92307	-0.301179	2.8463	x	x	x	x	x	1.61306	-0.702138	-0.92307	-0.301179	2.8463	0	0	0
cow2	f	93.617	0.987732	1.11265	1.46775	-0.270153	-0.348535	1.41775	1.57627	1.44744	-0.267189	0.0344484	0.962768	0.908658	1.61343	-0.30128	-0.638396	x	x	x	x	x	0.962768	0.908658	1.61343	-0.30128	-0.638396	1	1	1
cow259	f	14.8936	-1.68271	-1.17141	-1.08788	-0.271779	-0.430665	-1.58261	-1.04561	-1.19108	-0.268123	-0.464909	-1.31325	-0.931702	-0.793345	-0.301281	-0.638396	x	x	x	x	x	-1.31325	-0.931702	-0.793345	-0.301281	-0.638396	0	0	0
id80	x	18.6047	-0.996662	0.462797	1.63642	-0.321583	0.210717	-1.01138	-0.570806	-0.62788	-0.271769	-0.529124	x	x	x	x	x	x	x	x	x	x	x	x	x	x	x	0	0	0
id81	m	10.7692	-0.796083	-0.4384	-0.388816	-0.35391	-0.618614	-0.459478	-0.0218365	-0.0969027	-0.26315	-0.588194	x	x	x	x	x	-1.07127	-0.102309	-0.545205	-0.488723	-0.588508	-1.07127	-0.545205	-0.102309	-0.488723	-0.588508	0	0	0
crocs	f	60.6383	-1.28214	-1.18821	-1.29769	-0.271628	-0.342935	-1.35181	-1.03111	-1.13632	-0.268121	-0.464909	-0.662959	-0.985648	-0.990932	-0.301279	-0.504939	x	x	x	x	x	-0.662959	-0.985648	-0.990932	-0.301279	-0.504939	0	0	0
id83	m	29.2308	-0.626837	0.540683	0.615934	-0.347867	-0.618614	-0.743583	-0.217321	0.170998	-0.262129	-0.588194	x	x	x	x	x	-0.175618	1.08303	1.36692	-0.382772	-0.00590871	-0.175618	1.36692	1.08303	-0.382772	-0.00590871	0	0	0
id84	x	23.2558	0.100708	-0.269956	-0.0198601	-0.318517	-0.293421	-1.01138	-0.570806	-0.62788	-0.271769	-0.529124	x	x	x	x	x	x	x	x	x	x	x	x	x	x	x	0	0	0
id85	m	29.2308	-0.119099	0.340828	0.44355	-0.343134	-0.601898	0.108731	-0.275083	-0.384922	-0.261874	-0.479878	x	x	x	x	x	-0.175618	0.879665	1.09074	-0.369512	-0.588508	-0.175618	1.09074	0.879665	-0.369512	-0.588508	0	0	0
id86	m	6.38298	-0.080445	-0.979177	-1.04388	-0.271698	-0.0106779	-0.659421	-0.816598	-0.747195	-0.268048	-0.0337971	x	x	x	x	x	0.22831	-1.27034	-1.04814	-0.310764	0.366587	0.22831	-1.04814	-1.27034	-0.310764	0.366587	0	0	0
id87	f	63.9826	-0.933507	-0.854592	-0.608733	-0.407054	-0.606801	0.210551	-0.0776783	0.0235777	-0.246239	0.0889112	-1.54433	-1.12381	-1.16941	-0.44395	-0.625917	x	x	x	x	x	-1.54433	-1.12381	-1.16941	-0.44395	-0.625917	0	0	0
id88	f	32.5	0.262244	-0.612026	-0.873893	-0.363615	-0.586923	0.544716	0.413844	0.395741	-0.213097	-0.500172	-0.715489	-1.24957	-1.15635	-0.420024	-0.605937	x	x	x	x	x	-0.715489	-1.24957	-1.15635	-0.420024	-0.605937	0	0	0
id89	x	65	0.834413	-0.613373	-0.605218	-0.547637	0.170626	-0.807682	-0.686745	-0.688448	-0.221794	-0.500172	x	x	x	x	x	x	x	x	x	x	x	x	x	x	x	0	0	0
id90	m	30.8511	-0.080445	-0.443748	-0.391133	-0.271783	-0.18054	-0.890218	-0.873578	-0.834721	-0.268122	-0.458251	x	x	x	x	x	0.22831	-0.192349	-0.301498	-0.310878	-0.315335	0.22831	-0.301498	-0.192349	-0.310878	-0.315335	0	0	0
id91	m	25	-0.59601	2.04045	0.782935	3.51197	-0.723829	-0.807682	-0.686745	-0.688448	-0.221794	-0.500172	x	x	x	x	x	-0.707107	0.0810765	-0.0698588	-0.398654	-0.558315	-0.707107	-0.0698588	0.0810765	-0.398654	-0.558315	0	0	0
id92	x	35	-0.59601	0.4474	0.598843	-0.461717	-0.678194	-0.807682	-0.686745	-0.688448	-0.221794	-0.500172	x	x	x	x	x	x	x	x	x	x	x	x	x	x	x	0	0	0
id93	m	89.3617	0.453644	1.84856	0.373945	3.07089	1.59647	0.494566	1.34814	1.20304	2.69625	0.826762	x	x	x	x	x	-0.0120163	0.749211	1.57725	2.79901	1.46284	-0.0120163	1.57725	0.749211	2.79901	1.46284	0	0	0
id94	x	60	-0.119099	-0.747573	-0.531762	-0.351368	2.16468	-1.31179	-1.00548	-0.92496	-0.263233	-0.588194	x	x	x	x	x	x	x	x	x	x	x	x	x	x	x	0	0	0
id95	m	20.2128	0.85421	1.41197	0.677219	-0.267299	-0.430665	0.494566	0.251796	0.0137524	-0.26764	-0.463245	x	x	x	x	x	0.708964	1.15065	1.84189	-0.297577	-0.604505	0.708964	1.84189	1.15065	-0.297577	-0.604505	0	0	0
id96	f	20.2128	0.0530771	-0.745043	-1.02595	-0.271339	-0.382134	0.032971	-0.581766	-0.807725	-0.268016	-0.404986	0.637623	-0.557566	-0.735019	-0.0614187	0.280971	x	x	x	x	x	0.637623	-0.557566	-0.735019	-0.0614187	0.280971	0	0	0
edzia	m	69.1489	1.65534	0.80226	0.431348	-0.270995	-0.421332	1.87935	0.561598	0.575465	-0.267837	-0.399993	x	x	x	x	x	0.708964	0.841573	0.593127	-0.308851	-0.604505	0.708964	0.593127	0.841573	-0.308851	-0.604505	0	0	0
id98	f	28.7234	-0.347489	-0.483116	0.0826578	-0.27124	0.0341207	-0.428624	-0.0239659	0.80237	-0.267986	-0.464909	0.312477	-0.654026	-0.643364	-0.0444064	-0.0971555	x	x	x	x	x	0.312477	-0.654026	-0.643364	-0.0444064	-0.0971555	0	0	0
id99	f	58.1395	-0.72232	-0.71144	-0.610473	-0.321583	-0.167387	-0.123613	-0.309868	-0.196613	-0.271768	-0.146276	-0.758089	-0.561135	-0.392556	-0.467864	-0.645896	x	x	x	x	x	-0.758089	-0.561135	-0.392556	-0.467864	-0.645896	0	0	0
id100	f	13.8298	0.453644	-0.497829	-0.700127	-0.271507	-0.430665	1.18696	-0.0466331	-0.27436	-0.267962	-0.404986	-0.012668	-0.658971	-0.787241	-0.301281	-0.638396	x	x	x	x	x	-0.012668	-0.658971	-0.787241	-0.301281	-0.638396	0	0	0
id101	f	40.4255	-1.41567	-1.07147	-1.01622	-0.271504	-0.430665	-0.890218	-0.762063	-0.709147	-0.268054	-0.464909	-1.6384	-1.05308	-1.05581	-0.301281	-0.638396	x	x	x	x	x	-1.6384	-1.05308	-1.05581	-0.301281	-0.638396	0	0	0
id102	f	41.4894	-0.080445	-0.154385	0.232914	-0.27038	0.525039	-0.197826	-0.0368166	-0.10982	-0.266909	-0.464909	0.637623	0.0774885	0.45052	-0.301281	-0.534596	x	x	x	x	x	0.637623	0.0774885	0.45052	-0.301281	-0.534596	0	0	0
espresso	f	40	0.0501469	0.5784	0.172662	-0.351015	-0.618614	0.392836	0.600865	-0.0377557	-0.262811	-0.588194	-0.22866	1.2201	0.759771	2.43106	-0.153321	x	x	x	x	x	-0.22866	1.2201	0.759771	2.43106	-0.153321	0	0	0
id104	x	17.5	0.262244	0.637492	-0.211162	-0.0739627	-0.623431	-0.807682	-0.686745	-0.688448	-0.221794	-0.500172	x	x	x	x	x	x	x	x	x	x	x	x	x	x	x	0	0	0
id105	x	22.5	-0.309925	1.22176	1.61135	1.80797	-0.723829	-0.807682	-0.686745	-0.688448	-0.221794	-0.500172	x	x	x	x	x	x	x	x	x	x	x	x	x	x	x	0	0	0
falco	m	25.5319	-0.080445	-0.489227	-0.391133	-0.271783	-0.359734	-0.890218	-0.881756	-0.781671	-0.268119	-0.464909	x	x	x	x	x	-0.0120163	-0.192349	-0.499131	-0.310888	-0.103853	-0.0120163	-0.499131	-0.192349	-0.310888	-0.103853	3	3	1
febe	f	42.5532	-0.481012	-0.804873	-0.564344	-0.27165	-0.188006	-0.197826	-0.736762	-0.779674	-0.267998	0.121004	-0.337813	-0.502546	-0.3003	-0.301281	-0.616153	x	x	x	x	x	-0.337813	-0.502546	-0.3003	-0.301281	-0.616153	0	0	0
id108	f	11.7021	-1.28214	-1.10696	-1.11461	-0.271791	-0.430665	-0.890218	-0.85907	-0.844485	-0.268123	-0.46158	-1.31325	-1.01438	-0.972127	-0.301281	-0.638396	x	x	x	x	x	-1.31325	-1.01438	-0.972127	-0.301281	-0.638396	0	0	0
id109	f	52.5123	0.27913	-0.451106	-0.718267	-0.0778504	-0.357921	0.0620674	-0.451827	-0.484809	-0.254152	-0.236419	0.668907	-0.0388085	-0.496559	-0.336592	-0.216181	x	x	x	x	x	0.668907	-0.0388085	-0.496559	-0.336592	-0.216181	0	0	0
feta	f	66.1538	0.557885	-0.736176	-0.861639	-0.322297	1.59632	-0.175373	-0.806385	-0.795576	-0.258439	2.08103	1.6292	-0.140293	-0.663206	-0.367421	3.07248	x	x	x	x	x	1.6292	-0.140293	-0.663206	-0.367421	3.07248	0	0	0
id111	f	46.8085	1.52182	2.16751	1.66031	-0.26471	-0.398933	1.87935	1.92549	0.950845	-0.267073	-0.464909	1.61306	2.78905	1.79478	4.16525	0.147515	x	x	x	x	x	1.61306	2.78905	1.79478	4.16525	0.147515	0	0	0
id112	f	87.234	-0.213967	2.30746	0.771341	3.60339	-0.359734	0.032971	3.25148	1.47223	3.95106	-0.464909	-0.012668	1.5082	0.957586	-0.269373	3.52841	x	x	x	x	x	-0.012668	1.5082	0.957586	-0.269373	3.52841	0	0	0
floki	m	75.5319	2.72352	-0.373986	-0.975858	-0.271557	3.01697	2.11015	-0.352474	-0.687568	-0.267786	1.87042	x	x	x	x	x	2.39125	-0.927392	-0.486983	-0.310594	3.86684	2.39125	-0.486983	-0.927392	-0.310594	3.86684	0	0	0
id114	m	32.5581	-0.447977	1.09348	1.23643	-0.32158	-0.535408	0.32027	1.91901	2.00232	-0.271769	0.994457	x	x	x	x	x	-1.24081	-0.655059	-0.738044	-0.395036	-0.445534	-1.24081	-0.738044	-0.655059	-0.395036	-0.445534	0	0	0
freckles	f	56.1337	0.157992	-0.379734	-0.6381	-0.261344	-0.625055	0.538277	0.0935116	0.0264105	-0.212979	-0.495115	0.878294	-0.178543	-0.492173	0.213416	0.466034	x	x	x	x	x	0.878294	-0.178543	-0.492173	0.213416	0.466034	7	3	3
id116	f	7.69231	-1.13457	-0.983718	-0.807909	-0.341394	-0.618614	-1.31179	-1.00548	-0.92496	-0.263233	-0.588194	-0.600232	-0.477445	-0.589285	-0.371815	-0.735539	x	x	x	x	x	-0.600232	-0.477445	-0.589285	-0.371815	-0.735539	0	0	0
id117	x	20.9302	-1.54535	-0.946759	-0.67467	-0.321588	-0.535408	-1.01138	-0.570806	-0.62788	-0.271769	-0.529124	x	x	x	x	x	x	x	x	x	x	x	x	x	x	x	0	0	0
id118	x	25	-0.59601	-0.683022	-0.413663	-0.132354	-0.705575	-0.807682	-0.686745	-0.688448	-0.221794	-0.500172	x	x	x	x	x	x	x	x	x	x	x	x	x	x	x	0	0	0
id119	f	34.8837	0.100708	2.77471	2.30308	3.86644	-0.535408	-0.123613	1.4984	3.57421	3.31522	-0.529124	0.489089	2.2572	2.28744	2.60202	-0.645896	x	x	x	x	x	0.489089	2.2572	2.28744	2.60202	-0.645896	0	0	0
gale	m	39.3617	1.52182	0.860463	-0.184626	-0.270883	-0.430665	1.18696	0.521352	-0.244426	-0.267615	-0.464909	x	x	x	x	x	1.18962	0.0672464	0.721716	-0.308844	-0.604505	1.18962	0.721716	0.0672464	-0.308844	-0.604505	0	0	0
id121	x	9.23077	-0.965328	1.96764	2.68454	4.65193	-0.618614	-1.31179	-1.00548	-0.92496	-0.263233	-0.588194	x	x	x	x	x	x	x	x	x	x	x	x	x	x	x	0	0	0
id122	f	80.8511	-0.481012	-0.575088	-0.0527111	-0.271754	-0.0797426	-0.428624	-0.473646	-0.237254	-0.268041	-0.464909	-0.012668	-0.316616	0.181532	-0.301272	0.762897	x	x	x	x	x	-0.012668	-0.316616	0.181532	-0.301272	0.762897	0	0	0
id123	m	29.2308	0.219393	-0.288726	-0.608341	-0.335798	-0.100402	0.392836	0.0130771	-0.164499	-0.257178	0.278337	x	x	x	x	x	0.122933	-0.361291	-0.179379	-0.480273	1.92269	0.122933	-0.179379	-0.361291	-0.480273	1.92269	0	0	0
giacoma	f	45	2.26484	0.890771	0.526521	-0.443688	1.41191	1.22091	-0.0635159	-0.277204	-0.220816	0.847777	1.6354	-0.562682	-0.747	-0.41544	2.42731	x	x	x	x	x	1.6354	-0.562682	-0.747	-0.41544	2.42731	0	0	0
id125	x	9.23077	-0.457591	0.547743	0.763691	-0.210827	-0.618614	-1.31179	-1.00548	-0.92496	-0.263233	-0.588194	x	x	x	x	x	x	x	x	x	x	x	x	x	x	x	0	0	0
giorgia	f	40.9738	-0.705308	-0.86616	-0.0462819	-0.313308	0.157596	-0.417397	-0.72711	-0.675725	-0.265558	0.200195	-0.678022	-0.616778	0.0183454	-0.336833	0.239814	x	x	x	x	x	-0.678022	-0.616778	0.0183454	-0.336833	0.239814	2	2	1
id127	m	44.6809	0.987732	0.0761006	0.0826578	-0.270602	-0.296269	0.95616	0.388054	0.80237	-0.267791	0.0344484	x	x	x	x	x	0.468637	-0.348059	-0.417204	-0.308353	0.124893	0.468637	-0.417204	-0.348059	-0.308353	0.124893	0	0	0
id128	m	15.9574	-0.481012	-0.814101	-0.796221	-0.27179	-0.298136	-1.12102	-0.967156	-1.00572	-0.26812	-0.464909	x	x	x	x	x	-0.252343	-0.701575	-0.688464	-0.310909	-0.211752	-0.252343	-0.688464	-0.701575	-0.310909	-0.211752	0	0	0
id129	f	34.0426	0.720688	0.502144	2.34078	-0.270326	-0.428799	0.95616	0.253773	-0.26863	-0.267811	-0.459916	0.962768	1.16023	2.43561	0.63983	-0.638396	x	x	x	x	x	0.962768	1.16023	2.43561	0.63983	-0.638396	0	0	0
id130	f	12.766	-0.481012	-0.782377	-1.01622	-0.271566	-0.430665	-0.428624	-0.557133	-0.709147	-0.268034	-0.464909	-0.012668	-0.668356	-0.793345	-0.301281	-0.638396	x	x	x	x	x	-0.012668	-0.668356	-0.793345	-0.301281	-0.638396	0	0	0
id131	x	16.2791	-0.996662	-0.257434	0.288285	-0.321401	-0.535408	-1.01138	-0.570806	-0.62788	-0.271769	-0.529124	x	x	x	x	x	x	x	x	x	x	x	x	x	x	x	0	0	0
id132	m	78.6337	0.0384338	0.458894	0.18712	-0.0840942	-0.0889587	1.10869	2.49228	1.96035	2.80136	0.298208	x	x	x	x	x	-0.973958	-0.617702	-0.695726	-0.396904	-0.501925	-0.973958	-0.695726	-0.617702	-0.396904	-0.501925	0	0	0
id133	x	34.0426	-0.481012	-0.23727	0.305618	-0.27179	-0.430665	-1.58261	-1.04561	-1.19108	-0.268123	-0.464909	x	x	x	x	x	x	x	x	x	x	x	x	x	x	x	0	0	0
id134	f	31.9149	-1.14862	-0.163478	1.14887	-0.271724	-0.212272	-1.35181	-0.964414	-0.884396	-0.268107	-0.464909	-0.337813	1.16699	1.31312	-0.27321	-0.341826	x	x	x	x	x	-0.337813	1.16699	1.31312	-0.27321	-0.341826	0	0	0
groom	f	47.8723	1.3883	1.97147	1.66031	-0.265127	-0.428799	1.87935	1.56069	0.565967	-0.267235	-0.454922	1.28791	2.79825	1.79478	4.283	-0.638396	x	x	x	x	x	1.28791	2.79825	1.79478	4.283	-0.638396	4	4	3
id136	f	36.6622	-0.535558	-0.777581	-0.61252	-0.397727	-0.115957	-0.332893	-0.36331	-0.0932653	-0.165671	-0.539164	-0.197063	-0.522304	-0.638733	-0.42008	-0.282602	x	x	x	x	x	-0.197063	-0.522304	-0.638733	-0.42008	-0.282602	0	0	0
id137	m	15.3846	-0.288345	0.661915	0.615934	-0.345741	-0.618614	0.108731	0.077259	-0.194321	-0.261427	-0.588194	x	x	x	x	x	-0.474169	1.08303	1.31355	-0.387208	-0.588508	-0.474169	1.31355	1.08303	-0.387208	-0.588508	0	0	0
id138	f	25.5319	-1.41567	-0.252159	1.69912	-0.257087	-0.430665	-1.35181	-0.420385	1.17039	-0.264332	-0.464909	-0.988104	0.323196	1.83132	-0.301279	-0.638396	x	x	x	x	x	-0.988104	0.323196	1.83132	-0.301279	-0.638396	0	0	0
happy	f	20.2864	-0.482477	1.03426	2.02151	2.29816	-0.51624	-0.8169	-0.401293	0.935596	-0.264912	-0.342622	-0.0742371	-0.271828	-0.535157	-0.336733	0.221278	x	x	x	x	x	-0.0742371	-0.271828	-0.535157	-0.336733	0.221278	0	0	0
hare	f	31.9149	0.0530771	-0.612779	-0.734481	-0.271623	-0.16374	0.032971	-0.292377	-0.321613	-0.268021	-0.213566	-0.012668	-0.688889	-0.67086	-0.301281	-0.223198	x	x	x	x	x	-0.012668	-0.688889	-0.67086	-0.301281	-0.223198	7	7	5
harry	f	13.8298	-0.881578	-0.925026	-0.894938	-0.270952	-0.105875	-1.12102	-0.908152	-0.747195	-0.268114	-0.464909	-0.012668	-0.559338	-0.611637	-0.301275	-0.186127	x	x	x	x	x	-0.012668	-0.559338	-0.611637	-0.301275	-0.186127	0	0	0
id142	f	34.0426	0.85421	0.356559	2.34078	-0.270088	-0.26267	1.18696	0.0822422	-0.488261	-0.267815	-0.433283	0.962768	1.04821	2.43561	0.641504	-0.638396	x	x	x	x	x	0.962768	1.04821	2.43561	0.641504	-0.638396	0	0	0
id143	f	86.1702	-0.481012	2.61139	1.57138	3.98022	-0.430665	0.032971	3.59035	2.47327	4.39451	-0.23354	-0.662959	1.76505	1.71103	-0.27974	-0.638396	x	x	x	x	x	-0.662959	1.76505	1.71103	-0.27974	-0.638396	0	0	0
id144	m	30.2326	0.100708	2.99176	2.30308	4.01634	-0.535408	1.65192	6.91688	3.57421	6.17992	-0.130649	x	x	x	x	x	-0.756118	-0.277037	-0.468968	-0.268192	-0.445534	-0.756118	-0.468968	-0.277037	-0.268192	-0.445534	0	0	0
id145	m	37.234	0.587166	-0.475917	-0.593254	-0.236924	1.79807	0.263768	-0.357644	-0.371125	-0.248855	0.162617	x	x	x	x	x	0.468637	-0.44643	-0.645674	-0.268539	3.57767	0.468637	-0.645674	-0.44643	-0.268539	3.57767	0	0	0
id146	m	62.907	0.324518	-0.60895	-0.7478	-0.345392	0.561551	0.876377	0.0623674	0.0331057	-0.246608	0.246452	x	x	x	x	x	-0.489267	-0.432104	-0.525803	-0.396636	-0.501925	-0.489267	-0.525803	-0.432104	-0.396636	-0.501925	0	0	0
ivana	f	50	0.720688	-0.536892	-0.948534	-0.271477	-0.365334	0.95616	-0.404534	-0.655599	-0.267922	-0.306779	0.962768	-0.316058	-0.662111	-0.301281	0.392185	x	x	x	x	x	0.962768	-0.316058	-0.662111	-0.301281	0.392185	1	1	1
jack	m	53.4884	-1.271	-0.719971	-0.57271	-0.321587	-0.535408	-1.01138	-0.570806	-0.62788	-0.271769	-0.529124	x	x	x	x	x	-0.271427	0.123221	0.354085	-0.395003	-0.445534	-0.271427	0.354085	0.123221	-0.395003	-0.445534	1	1	1
id149	x	32.5	-0.309925	0.667907	0.782935	2.35895	-0.723829	-0.807682	-0.686745	-0.688448	-0.221794	-0.500172	x	x	x	x	x	x	x	x	x	x	x	x	x	x	x	0	0	0
id150	f	61.5385	0.219393	0.431965	-0.196731	-0.345792	0.108554	0.392836	0.333783	-0.164499	-0.262555	0.672918	-0.22866	1.1351	0.251565	2.42633	-0.735539	x	x	x	x	x	-0.22866	1.1351	0.251565	2.42633	-0.735539	0	0	0
id151	x	15.814	-0.665036	-0.714076	-0.520193	-0.231575	-0.629618	-0.909531	-0.628775	-0.658164	-0.246782	-0.514648	x	x	x	x	x	x	x	x	x	x	x	x	x	x	x	0	0	0
jasper	m	10.6383	1.52182	0.00950527	-0.549063	-0.268658	-0.372801	0.95616	-0.197065	-0.609437	-0.267354	0.232527	x	x	x	x	x	1.42994	-0.390879	-0.00946896	-0.303461	1.11325	1.42994	-0.00946896	-0.390879	-0.303461	1.11325	0	0	0
id153	f	14.8936	-0.614534	-0.94653	-0.957824	-0.271768	-0.350401	-0.428624	-0.670421	-0.628825	-0.268116	-0.464909	-0.662959	-0.947303	-0.973322	-0.301281	-0.393725	x	x	x	x	x	-0.662959	-0.947303	-0.973322	-0.301281	-0.393725	0	0	0
jessie	m	24.4681	1.25478	1.04394	-0.140303	-0.268058	-0.430665	0.725363	0.300099	-0.309934	-0.267245	-0.463245	x	x	x	x	x	1.18962	0.122964	1.21004	-0.301771	-0.600189	1.18962	1.21004	0.122964	-0.301771	-0.600189	0	0	0
junior	m	71.2766	1.92239	0.170668	0.0781729	-0.27109	1.9866	0.95616	-0.109548	0.0932591	-0.267059	0.036113	x	x	x	x	x	1.9106	0.397605	0.159021	-0.310348	0.729128	1.9106	0.159021	0.397605	-0.310348	0.729128	0	0	0
id156	f	26.1538	-0.626837	-0.8787	-0.823094	-0.344319	-0.618614	-0.175373	-0.284687	-0.384922	-0.254375	-0.0620861	-0.971804	-1.11636	-0.866488	-0.372368	-0.735539	x	x	x	x	x	-0.971804	-1.11636	-0.866488	-0.372368	-0.735539	0	0	0
id157	x	32.5	-0.0238404	-0.629932	-0.321617	-0.406726	-0.221839	-0.807682	-0.686745	-0.688448	-0.221794	-0.500172	x	x	x	x	x	x	x	x	x	x	x	x	x	x	x	0	0	0
karim	m	52.3077	3.26582	0.457782	-0.196731	-0.164515	3.14678	2.94978	0.532582	-0.398652	-0.12012	4.21641	x	x	x	x	x	2.51134	0.1243	0.378525	0.181573	1.17938	2.51134	0.378525	0.1243	0.181573	1.17938	4	1	1
id159	f	68.0851	1.12125	0.465012	-0.0853945	-0.270919	-0.430665	1.18696	0.767528	0.571212	-0.26778	-0.421631	1.61306	0.464941	-0.187116	-0.301281	-0.638396	x	x	x	x	x	1.61306	0.464941	-0.187116	-0.301281	-0.638396	0	0	0
id160	f	69.7674	1.74676	1.23086	1.28976	0.938497	0.246007	1.20804	0.417252	0.322158	0.110142	0.2522	1.73627	1.17729	1.4609	0.859517	1.20341	x	x	x	x	x	1.73627	1.17729	1.4609	0.859517	1.20341	0	0	0
id161	m	26.5957	1.25478	1.21435	-0.140303	-0.267564	-0.430665	0.725363	0.487259	-0.326072	-0.267349	-0.464909	x	x	x	x	x	1.18962	0.122964	1.31842	-0.30021	-0.604505	1.18962	1.31842	0.122964	-0.30021	-0.604505	0	0	0
id162	m	39.3617	1.65534	1.08967	0.0996221	-0.267959	0.0154546	1.18696	0.360953	-0.509559	-0.267404	0.00448698	x	x	x	x	x	1.42994	0.424568	1.22978	-0.300895	-0.500922	1.42994	1.22978	0.424568	-0.300895	-0.500922	0	0	0
id163	m	53.1915	0.186599	-0.409489	-0.104236	-0.271783	0.465308	-0.428624	-0.30611	-0.417979	-0.268114	-0.464909	x	x	x	x	x	-0.0120163	0.168304	-0.620801	-0.310907	0.396799	-0.0120163	-0.620801	0.168304	-0.310907	0.396799	0	0	0
lame	m	86.1702	2.18943	0.571063	-0.727896	-0.271177	0.995426	1.87935	0.282007	-0.321613	-0.267622	1.24622	x	x	x	x	x	1.67027	-0.615686	0.468671	-0.309712	-0.233332	1.67027	0.468671	-0.615686	-0.309712	-0.233332	0	0	0
laroche	f	18.0851	-0.213967	-0.848778	-0.905081	-0.271291	0.0247877	-0.428624	-0.803356	-0.909953	-0.268029	0.277469	0.637623	-0.518555	-0.621189	0.044473	0.940839	x	x	x	x	x	0.637623	-0.518555	-0.621189	0.044473	0.940839	0	0	0
id166	f	67.4419	0.649393	-0.078978	0.134213	-0.275219	-0.535408	1.20804	-0.0527052	-0.300117	-0.243042	-0.208782	0.0733634	-0.0072952	0.333798	-0.432665	-0.645896	x	x	x	x	x	0.0733634	-0.0072952	0.333798	-0.432665	-0.645896	0	0	0
lea	f	65.1163	1.74676	0.833294	0.144962	-0.114085	-0.303504	1.65192	0.93895	0.412638	-0.204237	1.97111	1.32054	0.419176	0.344282	-0.2662	-0.491787	x	x	x	x	x	1.32054	0.419176	0.344282	-0.2662	-0.491787	0	0	0
leo	m	62.7907	0.649393	-0.779786	-0.922287	-0.302623	2.59529	0.32027	-0.257342	-0.237686	-0.266794	-0.216595	x	x	x	x	x	1.66734	-0.484339	-0.269882	-0.157835	2.20784	1.66734	-0.269882	-0.484339	-0.157835	2.20784	0	0	0
id169	f	25.5814	0.100708	-0.587269	-0.738867	-0.321546	0.200634	-0.567497	-0.479149	-0.432783	-0.271769	-0.529124	-0.342363	-0.682641	-0.822705	-0.467864	1.35751	x	x	x	x	x	-0.342363	-0.682641	-0.822705	-0.467864	1.35751	0	0	0
id170	x	39.3617	-0.080445	-0.41277	-0.549063	-0.271788	-0.217872	-1.58261	-1.04561	-1.19108	-0.268123	-0.464909	x	x	x	x	x	x	x	x	x	x	x	x	x	x	x	0	0	0
id171	x	72.5	-0.882094	-1.23931	-0.751165	-0.597311	-0.687321	-0.807682	-0.686745	-0.688448	-0.221794	-0.500172	x	x	x	x	x	x	x	x	x	x	x	x	x	x	x	0	0	0
id172	m	90.4255	-0.347489	2.78466	1.32626	4.12792	-0.430665	-0.659421	2.13523	2.51297	3.89796	-0.464909	x	x	x	x	x	-0.252343	1.71588	2.38442	3.59906	-0.604505	-0.252343	2.38442	1.71588	3.59906	-0.604505	0	0	0
id173	f	27.6596	-1.54919	-0.233929	1.14887	-0.271775	-0.430665	-1.58261	-1.04561	-1.19108	-0.268123	-0.464909	-0.988104	1.11062	1.31312	-0.280884	-0.638396	x	x	x	x	x	-0.988104	1.11062	1.31312	-0.280884	-0.638396	0	0	0
id174	f	30.2326	-0.173635	2.68197	1.94753	3.71016	-0.535408	-0.567497	1.20593	3.154	2.9542	-0.529124	0.489089	2.32883	1.75568	2.59048	-0.645896	x	x	x	x	x	0.489089	2.32883	1.75568	2.59048	-0.645896	0	0	0
loni	m	26.5957	0.85421	-0.665145	-0.928627	-0.271765	0.648236	0.263768	-0.72338	-0.900259	-0.268113	0.97657	x	x	x	x	x	0.468637	-0.926588	-0.832837	-0.310859	1.00967	0.468637	-0.832837	-0.926588	-0.310859	1.00967	0	0	0
id176	x	67.4419	-0.996662	-0.697873	-0.128128	-0.32057	-0.535408	-1.01138	-0.570806	-0.62788	-0.271769	-0.529124	x	x	x	x	x	x	x	x	x	x	x	x	x	x	x	0	0	0
lumos	f	17.0213	-1.14862	-1.09657	-1.11111	-0.27178	-0.428799	-0.428624	-0.807778	-0.839671	-0.268119	-0.375025	-1.6384	-1.05308	-1.05581	-0.301281	-0.638396	x	x	x	x	x	-1.6384	-1.05308	-1.05581	-0.301281	-0.638396	6	2	2
id178	x	27.9651	-0.24178	-0.878469	-1.02107	-0.385876	-0.378409	-0.909531	-0.628775	-0.658164	-0.246782	-0.514648	x	x	x	x	x	x	x	x	x	x	x	x	x	x	x	0	0	0
id179	m	11.6279	-1.271	-1.00575	-1.03234	-0.321586	-0.505159	-0.567497	-0.482309	-0.43951	-0.271769	-0.529124	x	x	x	x	x	-1.24081	-0.655059	-0.738044	-0.395036	-0.445534	-1.24081	-0.738044	-0.655059	-0.395036	-0.445534	0	0	0
id180	m	46.8085	0.587166	-0.937542	-1.23885	-0.271538	1.83913	0.725363	-0.762306	-1.02732	-0.267808	1.27119	x	x	x	x	x	-0.0120163	-1.25799	-1.02919	-0.310678	2.30014	-0.0120163	-1.02919	-1.25799	-0.310678	2.30014	0	0	0
id181	x	37.5	0.548329	0.364017	-0.147214	-0.402486	-0.723829	-0.807682	-0.686745	-0.688448	-0.221794	-0.500172	x	x	x	x	x	x	x	x	x	x	x	x	x	x	x	0	0	0
id182	m	11.7021	0.320122	0.490076	-0.140303	-0.244272	-0.430665	-0.197826	0.0332829	0.314961	-0.266722	-0.464909	x	x	x	x	x	0.468637	0.122964	0.557633	-0.262238	-0.557029	0.468637	0.557633	0.122964	-0.262238	-0.557029	0	0	0
mamba	f	63.8298	-0.748056	-1.00937	-1.00591	-0.271753	-0.251471	-0.890218	-0.949475	-1.02889	-0.26812	-0.295128	-0.012668	-0.693668	-0.716149	-0.301281	-0.445625	x	x	x	x	x	-0.012668	-0.693668	-0.716149	-0.301281	-0.445625	6	1	1
id184	f	50.7692	0.388639	0.249948	1.28756	-0.299495	0.618408	0.392836	-0.0914197	-0.0377557	-0.125062	-0.0234017	0.514485	1.29884	2.29363	-0.372372	1.137	x	x	x	x	x	0.514485	1.29884	2.29363	-0.372372	1.137	0	0	0
id185	m	22.3404	-0.347489	-0.219212	-0.266075	-0.271751	-0.370934	-0.890218	-0.427412	-0.162565	-0.268098	-0.464909	x	x	x	x	x	-0.0120163	-0.0351413	-0.173245	-0.310857	-0.535449	-0.0120163	-0.173245	-0.0351413	-0.310857	-0.535449	0	0	0
margie	f	46.8085	0.987732	-0.18656	-0.344683	-0.2714	0.371977	0.95616	-0.00710377	0.214558	-0.267971	0.512167	1.61306	-0.0281394	-0.187116	-0.301281	2.60163	x	x	x	x	x	1.61306	-0.0281394	-0.187116	-0.301281	2.60163	0	0	0
id187	m	77.6596	-0.481012	-0.416017	-0.449287	-0.258596	-0.0741427	-0.428624	-0.0566713	0.0706736	-0.263816	-0.464909	x	x	x	x	x	-0.732997	-0.42403	-0.814335	-0.292016	2.09297	-0.732997	-0.814335	-0.42403	-0.292016	2.09297	0	0	0
id188	f	44.6809	-0.881578	-0.492857	-0.187467	-0.271791	-0.430665	-0.659421	-0.251186	0.43081	-0.268122	-0.213566	-1.31325	-1.02239	-0.989441	-0.301281	-0.638396	x	x	x	x	x	-1.31325	-1.02239	-0.989441	-0.301281	-0.638396	0	0	0
id189	m	14.8936	-0.881578	-0.549997	-0.344683	-0.271436	-0.430665	-0.890218	-0.2807	0.214558	-0.268052	-0.464909	x	x	x	x	x	-0.973324	-0.529222	-0.831949	-0.310145	-0.604505	-0.973324	-0.831949	-0.529222	-0.310145	-0.604505	0	0	0
id190	x	32.5581	0.100708	-0.706826	-0.922287	-0.321581	0.47791	-1.01138	-0.570806	-0.62788	-0.271769	-0.529124	x	x	x	x	x	x	x	x	x	x	x	x	x	x	x	0	0	0
id191	f	51.7397	-0.126814	0.308315	0.214619	-0.0936882	0.0730922	-0.670257	0.0840458	0.55742	0.990039	-0.539164	-0.292707	-0.317671	-0.132953	-0.420065	-0.204473	x	x	x	x	x	-0.292707	-0.317671	-0.132953	-0.420065	-0.204473	0	0	0
id192	f	23.6919	-1.64285	-0.695435	0.4309	-0.460401	-0.629618	-0.909531	-0.628775	-0.658164	-0.246782	-0.514648	-0.944652	0.0858744	0.513991	-0.44395	-0.625917	x	x	x	x	x	-0.944652	0.0858744	0.513991	-0.44395	-0.625917	0	0	0
id193	m	34.0426	1.3883	0.320065	-0.685317	-0.269702	-0.428799	1.18696	-0.00326802	-0.402872	-0.267866	-0.311773	x	x	x	x	x	0.949291	-0.56216	0.317504	-0.304936	-0.604505	0.949291	0.317504	-0.56216	-0.304936	-0.604505	0	0	0
mister	f	81.9149	1.65534	0.470238	-0.0823028	-0.271171	-0.326135	1.41775	1.08382	0.575465	-0.267732	-0.117023	2.5885	0.0980797	-0.481761	-0.301281	0.918596	x	x	x	x	x	2.5885	0.0980797	-0.481761	-0.301281	0.918596	0	0	0
id195	m	67.0213	-0.614534	0.0385513	0.0640777	-0.268145	-0.430665	-0.659421	0.8345	0.776813	-0.260945	-0.464909	x	x	x	x	x	-0.732997	-0.760596	-0.869811	-0.309804	-0.604505	-0.732997	-0.869811	-0.760596	-0.309804	-0.604505	0	0	0
mowgli	f	64.2308	0.273034	-0.752226	-0.712037	-0.357858	0.838612	-0.579585	-0.715379	-0.588374	-0.242006	-0.544183	1.26073	-0.65116	-0.859175	-0.396069	0.983433	x	x	x	x	x	1.26073	-0.65116	-0.859175	-0.396069	0.983433	0	0	0
id197	f	31.2701	0.708735	-0.444962	-0.781604	-0.264952	-0.544374	0.0724486	-0.338164	-0.389565	-0.264837	-0.558659	1.1033	-0.187877	-0.554559	-0.419947	-0.0962631	x	x	x	x	x	1.1033	-0.187877	-0.554559	-0.419947	-0.0962631	0	0	0
id198	x	7.69231	-1.47307	-1.27973	-0.954959	-0.355577	-0.618614	-1.31179	-1.00548	-0.92496	-0.263233	-0.588194	x	x	x	x	x	x	x	x	x	x	x	x	x	x	x	0	0	0
musica	f	82.9787	-0.614534	-0.447811	1.71998	-0.271713	-0.4008	0.032971	0.333528	3.05452	-0.268018	0.445586	-0.988104	-1.00464	-1.00332	-0.30128	-0.149055	x	x	x	x	x	-0.988104	-1.00464	-1.00332	-0.30128	-0.149055	0	0	0
id200	x	29.564	-0.647423	-0.0785118	1.08147	-0.37009	0.337854	-0.909531	-0.628775	-0.658164	-0.246782	-0.514648	x	x	x	x	x	x	x	x	x	x	x	x	x	x	x	0	0	0
id201	x	80	-0.59601	-1.47012	-1.23632	-0.578834	1.18373	-0.807682	-0.686745	-0.688448	-0.221794	-0.500172	x	x	x	x	x	x	x	x	x	x	x	x	x	x	x	0	0	0
id202	f	54.2553	1.65534	1.88292	0.723669	-0.26451	0.614637	2.11015	1.86049	1.21859	-0.26711	0.0927068	1.61306	2.24681	0.91269	3.6787	-0.482696	x	x	x	x	x	1.61306	2.24681	0.91269	3.6787	-0.482696	0	0	0
id203	m	24.4681	-0.481012	0.613718	0.621981	-0.271741	-0.430665	-0.659421	0.734813	1.54422	-0.268075	-0.464909	x	x	x	x	x	-0.49267	0.122964	0.138915	-0.310862	-0.604505	-0.49267	0.138915	0.122964	-0.310862	-0.604505	0	0	0
nibbler	f	38.8625	0.581898	-0.387198	-0.671036	-0.203931	1.1627	0.861074	0.043644	-0.17336	-0.222638	1.48437	0.459908	-0.400591	-0.658428	-0.336557	1.84808	x	x	x	x	x	0.459908	-0.400591	-0.658428	-0.336557	1.84808	4	1	1
id205	f	21.6279	-0.0987374	-0.510824	-0.667975	-0.421971	-0.629618	0.0943937	-0.181574	-0.0956643	-0.24553	-0.452142	0.254705	-0.591439	-0.721847	-0.443544	-0.625917	x	x	x	x	x	0.254705	-0.591439	-0.721847	-0.443544	-0.625917	0	0	0
niro	m	62.766	-0.347489	-0.251973	1.02759	-0.271784	-0.281337	-0.428624	-0.559039	-0.542324	-0.268114	-0.464909	x	x	x	x	x	-0.49267	1.59109	-0.109995	-0.310909	-0.457762	-0.49267	-0.109995	1.59109	-0.310909	-0.457762	0	0	0
noopy	f	50	-0.881578	-0.15539	1.08598	-0.271735	-0.339202	-0.890218	-0.911822	-0.963139	-0.268111	-0.454922	-0.337813	1.12172	1.2539	-0.270156	-0.527182	x	x	x	x	x	-0.337813	1.12172	1.2539	-0.270156	-0.527182	1	1	1
nos	m	43.617	-1.0151	-1.04095	-0.871117	-0.271654	0.0733196	-0.659421	-0.91257	-1.01538	-0.26812	-0.00882922	x	x	x	x	x	-1.45398	-0.795726	-1.0627	-0.31062	-0.604505	-1.45398	-1.0627	-0.795726	-0.31062	-0.604505	0	0	0
id209	f	31.5385	-0.897508	-0.42851	0.0757937	-0.302305	-0.470624	-0.437533	-0.254009	0.102302	-0.242198	-0.544183	-0.472075	-0.23293	0.0528992	-0.396205	-0.316687	x	x	x	x	x	-0.472075	-0.23293	0.0528992	-0.396205	-0.316687	0	0	0
nova	f	70.2128	0.186599	-0.617562	-0.793556	-0.270866	1.7234	0.95616	-0.157162	-0.402872	-0.267969	1.56914	-0.337813	-0.78763	-0.621189	-0.278892	0.622027	x	x	x	x	x	-0.337813	-0.78763	-0.621189	-0.278892	0.622027	6	2	2
id211	x	16.2791	-1.271	-0.0528941	0.596431	-0.321587	-0.535408	-1.01138	-0.570806	-0.62788	-0.271769	-0.529124	x	x	x	x	x	x	x	x	x	x	x	x	x	x	x	0	0	0
id212	f	41.4894	0.186599	-0.641573	-0.659114	-0.271617	-0.188006	0.494566	-0.354003	-0.217946	-0.267978	-0.110365	-0.012668	-0.634208	-0.751903	-0.301281	-0.638396	x	x	x	x	x	-0.012668	-0.634208	-0.751903	-0.301281	-0.638396	0	0	0
id213	x	14.8936	-1.54919	-0.205023	3.68281	-0.271791	-0.430665	-1.58261	-1.04561	-1.19108	-0.268123	-0.464909	x	x	x	x	x	x	x	x	x	x	x	x	x	x	x	0	0	0
ora	f	43.617	1.52182	1.34757	0.0932749	-0.25968	-0.186139	2.11015	1.49163	0.381328	-0.267293	0.074397	1.28791	1.52165	0.319015	2.85457	2.3792	x	x	x	x	x	1.28791	1.52165	0.319015	2.85457	2.3792	0	0	0
id215	f	47.6923	2.0811	0.521067	-0.0046468	-0.0807531	1.0196	1.81336	1.03857	0.938169	0.0680082	0.74255	1.6292	-0.570912	-0.870324	-0.372245	2.11261	x	x	x	x	x	1.6292	-0.570912	-0.870324	-0.372245	2.11261	0	0	0
osha	f	54.2553	1.12125	-0.429116	-0.819835	-0.271578	-0.300003	1.64855	-0.133891	-0.439019	-0.268008	0.202565	0.962768	-0.404925	-0.67086	-0.301281	0.192	x	x	x	x	x	0.962768	-0.404925	-0.67086	-0.301281	0.192	0	0	0
id217	m	86.1702	0.0530771	2.28583	0.571732	3.529	-0.176806	-0.428624	1.60166	1.43765	3.10968	-0.464909	x	x	x	x	x	0.22831	1.01805	2.05463	3.22045	2.64542	0.22831	2.05463	1.01805	3.22045	2.64542	0	0	0
id218	x	27.5	0.262244	1.30851	0.360606	2.58953	-0.723829	-0.807682	-0.686745	-0.688448	-0.221794	-0.500172	x	x	x	x	x	x	x	x	x	x	x	x	x	x	x	0	0	0
id219	m	63.0814	1.02212	0.012712	-0.57718	0.697286	1.84699	1.32026	0.346311	0.463906	-0.23553	3.62009	x	x	x	x	x	0.460185	-0.128222	-0.107175	-0.352061	0.10494	0.460185	-0.107175	-0.128222	-0.352061	0.10494	0	0	0
panini	f	64.8936	1.25478	0.864766	1.46775	-0.264835	-0.0629431	1.18696	1.11653	1.06279	-0.25733	0.164281	1.9382	0.918446	1.61343	-0.301279	0.926011	x	x	x	x	x	1.9382	0.918446	1.61343	-0.301279	0.926011	0	0	0
panpan	f	29.7872	-0.881578	-1.11088	-1.17889	-0.254579	-0.423199	-0.197826	-0.869871	-0.932902	-0.240497	0.147636	-1.31325	-1.01001	-0.962678	-0.30128	-0.638396	x	x	x	x	x	-1.31325	-1.01001	-0.962678	-0.30128	-0.638396	0	0	0
panya	f	24.0098	0.323343	-0.396132	-0.943156	-0.161163	-0.266114	-0.0712011	-0.599333	-0.72109	-0.22979	-0.207795	1.15663	0.360993	-0.658428	-0.336497	-0.108656	x	x	x	x	x	1.15663	0.360993	-0.658428	-0.336497	-0.108656	0	0	0
id223	m	40	1.06562	-0.110607	-0.623586	-0.161774	-0.092044	0.108731	-0.680592	-0.686097	-0.117452	-0.332877	x	x	x	x	x	1.31714	-0.379276	0.30488	0.534779	-0.528239	1.31714	0.30488	-0.379276	0.534779	-0.528239	0	0	0
id224	x	65.1163	-0.173635	1.24301	1.59198	-0.321584	0.780393	-1.01138	-0.570806	-0.62788	-0.271769	-0.529124	x	x	x	x	x	x	x	x	x	x	x	x	x	x	x	0	0	0
id225	m	60.6383	0.0530771	-0.649163	-0.506036	-0.271464	0.551172	-0.197826	-0.68536	-0.648553	-0.267584	-0.361709	x	x	x	x	x	-0.0120163	-0.33679	-0.635018	-0.310605	1.81675	-0.0120163	-0.635018	-0.33679	-0.310605	1.81675	0	0	0
id226	m	70.802	-0.990888	-0.993725	-0.790263	-0.423739	-0.458785	-0.184932	-0.254741	-0.172414	-0.252154	-0.42311	x	x	x	x	x	-0.645798	-0.291171	-0.452259	-0.425619	-0.517393	-0.645798	-0.452259	-0.291171	-0.425619	-0.517393	0	0	0
id227	f	73.4043	1.78887	0.816337	0.0855914	-0.271188	1.15782	2.34094	1.92517	0.806406	-0.267641	0.537135	1.61306	-0.154112	-0.481761	-0.301281	0.577541	x	x	x	x	x	1.61306	-0.154112	-0.481761	-0.301281	0.577541	0	0	0
id228	m	41.7442	-0.247651	-0.892994	-0.921101	-0.442915	-0.548956	0.432493	-0.0200453	-0.0371352	-0.246618	0.125347	x	x	x	x	x	-0.246921	-0.454807	-0.501607	-0.396593	-0.501925	-0.246921	-0.501607	-0.454807	-0.396593	-0.501925	0	0	0
id229	m	68.0851	1.78887	1.41614	0.484407	-0.270413	1.12049	1.64855	0.999302	0.260644	-0.267149	1.16466	x	x	x	x	x	1.18962	0.908273	1.19143	-0.30798	0.0515218	1.18962	1.19143	0.908273	-0.30798	0.0515218	0	0	0
id230	m	63.8298	-0.748056	-0.40019	1.02759	-0.271786	-0.369067	-0.428624	-0.484308	-0.253988	-0.268114	-0.464909	x	x	x	x	x	-1.21365	1.59109	-0.413051	-0.310914	-0.561345	-1.21365	-0.413051	1.59109	-0.310914	-0.561345	0	0	0
id231	m	46.1538	1.91185	0.739354	0.763691	-0.198707	0.969454	0.961046	0.57497	0.938169	-0.0915441	0.108125	x	x	x	x	x	2.21279	-0.789447	-0.275039	-0.174213	4.35354	2.21279	-0.275039	-0.789447	-0.174213	4.35354	0	0	0
id232	f	40	0.219393	-0.785285	-0.882747	-0.34657	0.116912	0.392836	-0.374743	-0.481358	-0.257265	-0.410246	0.142912	-0.78614	-0.7706	-0.372278	1.01111	x	x	x	x	x	0.142912	-0.78614	-0.7706	-0.372278	1.01111	0	0	0
id233	f	54.8547	-1.08829	-0.626777	-0.0769522	-0.457365	-0.629618	-0.127548	0.0197577	0.264807	-0.24678	-0.514648	-0.736789	-0.233472	-0.0816496	-0.44395	-0.587389	x	x	x	x	x	-0.736789	-0.233472	-0.0816496	-0.44395	-0.587389	0	0	0
id234	f	70.644	-0.114292	0.804572	1.03133	-0.331032	-0.271935	-0.00744087	0.272307	0.820971	-0.267401	0.273005	-0.515451	0.844142	1.20263	1.24523	0.14327	x	x	x	x	x	-0.515451	0.844142	1.20263	1.24523	0.14327	0	0	0
pizza	f	20	-0.796083	-0.78344	-0.713882	-0.00978465	-0.618614	-0.743583	-0.752232	-0.654941	-0.256824	-0.588194	-0.600232	-0.317925	-0.459924	-0.37225	-0.735539	x	x	x	x	x	-0.600232	-0.317925	-0.459924	-0.37225	-0.735539	0	0	0
id236	m	80.8511	0.320122	-0.589641	-0.673151	-0.271532	1.08689	0.263768	-0.295836	-0.237254	-0.267756	0.928298	x	x	x	x	x	-0.252343	-0.979523	-0.902368	-0.310679	-0.26786	-0.252343	-0.902368	-0.979523	-0.310679	-0.26786	0	0	0
id237	m	35.6686	-0.104608	0.165186	0.00335605	0.7394	0.545024	-0.127548	0.144805	0.491686	-0.178877	-0.315411	x	x	x	x	x	0.348978	0.115446	0.174801	-0.396744	0.227025	0.348978	0.174801	0.115446	-0.396744	0.227025	0	0	0
pumpkin	f	69.2308	0.896376	-0.780546	-0.904411	-0.335693	1.7217	0.961046	-0.454723	-0.633846	-0.251877	1.60908	0.886057	-0.676719	-0.722051	-0.37194	0.790815	x	x	x	x	x	0.886057	-0.676719	-0.722051	-0.37194	0.790815	5	1	1
id239	m	14.8936	-0.748056	-0.145856	0.305618	-0.27179	-0.430665	-1.12102	-0.548533	0.43081	-0.268121	-0.464909	x	x	x	x	x	-0.973324	-0.0781048	-0.641699	-0.310912	-0.604505	-0.973324	-0.641699	-0.0781048	-0.310912	-0.604505	0	0	0
id240	x	17.5	-0.0238404	0.141605	-0.211162	-0.189152	-0.723829	-0.807682	-0.686745	-0.688448	-0.221794	-0.500172	x	x	x	x	x	x	x	x	x	x	x	x	x	x	x	0	0	0
id241	f	60.6383	-0.080445	-0.700155	-0.564344	-0.271676	0.101319	0.494566	-0.53293	-0.763277	-0.268018	0.127662	-0.337813	-0.51818	-0.3003	-0.301281	-0.549425	x	x	x	x	x	-0.337813	-0.51818	-0.3003	-0.301281	-0.549425	0	0	0
ranger	m	73.4043	0.987732	0.549783	0.421743	-0.270801	0.218915	1.18696	0.64344	0.0491886	-0.267929	-0.201914	x	x	x	x	x	0.22831	0.829499	0.116855	-0.308712	0.0644697	0.22831	0.116855	0.829499	-0.308712	0.0644697	0	0	0
id243	f	18.0851	-0.481012	-0.0501836	0.22304	-0.271564	-0.143207	-0.659421	-0.126005	-0.165344	-0.268079	-0.464909	-0.012668	0.338981	0.441222	-0.301281	-0.638396	x	x	x	x	x	-0.012668	0.338981	0.441222	-0.301281	-0.638396	0	0	0
id244	m	16.9231	-0.288345	0.327112	1.0381	-0.353147	-0.618614	0.108731	0.255203	0.486501	-0.26316	-0.371562	x	x	x	x	x	-0.474169	1.58108	0.617066	-0.487755	-0.327343	-0.474169	0.617066	1.58108	-0.487755	-0.327343	0	0	0
rizo	f	47.8723	-0.347489	-0.818943	-0.902084	-0.271731	-0.430665	-0.197826	-0.660993	-0.552154	-0.26807	-0.463245	-0.012668	-0.62381	-0.780847	-0.301278	-0.638396	x	x	x	x	x	-0.012668	-0.62381	-0.780847	-0.301278	-0.638396	0	0	0
roma	f	36.9231	-0.965328	-0.314468	-0.0046468	-0.354541	-0.618614	-0.459478	0.783691	0.938169	-0.263178	-0.588194	-1.34338	-1.10311	-0.692246	-0.112969	-0.735539	x	x	x	x	x	-1.34338	-1.10311	-0.692246	-0.112969	-0.735539	6	3	3
id247	m	18.4615	-0.119099	0.764827	1.0381	-0.352586	-0.610256	0.108731	0.902785	0.938169	-0.263103	-0.588194	x	x	x	x	x	-0.175618	1.58108	0.778445	-0.487753	0.797676	-0.175618	0.778445	1.58108	-0.487753	0.797676	0	0	0
rosa	f	87.921	0.454194	0.590799	0.165792	0.438941	0.188462	0.575686	0.316515	0.737498	0.290996	0.534613	0.726037	0.773405	0.319825	0.937295	-0.355256	x	x	x	x	x	0.726037	0.773405	0.319825	0.937295	-0.355256	4	4	3
id249	m	21.2766	0.85421	1.0932	0.677219	-0.252925	-0.430665	-0.197826	0.100814	0.185871	-0.267365	-0.464909	x	x	x	x	x	1.42994	1.15065	1.46412	-0.273938	-0.207436	1.42994	1.46412	1.15065	-0.273938	-0.207436	0	0	0
rue	f	76.5957	0.186599	0.391413	0.621981	-0.271755	-0.214139	0.95616	1.30425	1.54422	-0.268095	0.475548	-0.337813	-0.337259	-0.126056	-0.301281	-0.638396	x	x	x	x	x	-0.337813	-0.337259	-0.126056	-0.301281	-0.638396	1	1	1
rumbo	m	86.1702	1.3883	0.747926	0.551622	-0.270592	0.370111	0.725363	0.639635	1.44744	-0.26589	-0.444935	x	x	x	x	x	1.42994	0.653384	0.437513	-0.310156	1.48011	1.42994	0.437513	0.653384	-0.310156	1.48011	2	2	2
id252	m	85.1064	1.3883	0.528173	0.281644	-0.270818	0.164784	0.95616	0.229491	0.461781	-0.266507	2.36312	x	x	x	x	x	1.18962	0.653384	0.446154	-0.310154	-0.51387	1.18962	0.446154	0.653384	-0.310154	-0.51387	0	0	0
id253	m	26.1538	-0.119099	-0.938241	-0.965069	-0.324568	-0.618614	0.108731	-0.562065	-0.614438	-0.26214	-0.0311386	x	x	x	x	x	-0.175618	-0.811695	-0.747205	-0.290549	-0.568418	-0.175618	-0.747205	-0.811695	-0.290549	-0.568418	0	0	0
id254	m	22.3404	-0.080445	0.613427	-0.0176744	-0.266628	-0.430665	-0.197826	1.06175	0.664362	-0.266293	-0.464909	x	x	x	x	x	-0.252343	0.257011	-0.148959	-0.303346	-0.600189	-0.252343	-0.148959	0.257011	-0.303346	-0.600189	0	0	0
sandy	f	62.6893	0.793394	0.00608768	-0.112405	-0.286454	0.700998	0.697933	0.76317	1.16133	-0.201658	0.653944	0.712871	-0.485869	-0.619855	-0.420005	1.5274	x	x	x	x	x	0.712871	-0.485869	-0.619855	-0.420005	1.5274	0	0	0
id256	f	24.4681	-1.14862	-1.12398	-1.23613	-0.271472	-0.430665	-0.890218	-0.940946	-1.02407	-0.267842	-0.464909	-0.988104	-0.95354	-0.932955	-0.30115	-0.638396	x	x	x	x	x	-0.988104	-0.95354	-0.932955	-0.30115	-0.638396	0	0	0
id257	f	32.5581	0.649393	-0.710881	-1.04234	-0.321033	1.12321	0.764154	-0.260409	-0.39037	-0.271121	2.43209	-0.342363	-0.69576	-0.813795	-0.467864	-0.0294619	x	x	x	x	x	-0.342363	-0.69576	-0.813795	-0.467864	-0.0294619	0	0	0
id258	f	9.57447	-0.881578	-0.959192	-0.894938	-0.271308	-0.430665	-0.659421	-0.899496	-1.00774	-0.26787	0.0577518	-0.662959	-0.644121	-0.611637	-0.301281	0.933425	x	x	x	x	x	-0.662959	-0.644121	-0.611637	-0.301281	0.933425	0	0	0
shae	f	60.6383	0.453644	0.312616	0.268458	-0.271705	-0.337335	0.95616	0.998737	1.05794	-0.26808	-0.464909	0.312477	-0.143558	-0.126056	-0.301281	0.495984	x	x	x	x	x	0.312477	-0.143558	-0.126056	-0.301281	0.495984	4	2	1
id260	f	54.2553	-0.481012	-0.615758	0.769075	-0.271588	-0.212272	-0.890218	-0.893945	-0.805219	-0.26811	-0.464909	0.637623	0.0974194	0.955452	-0.301279	2.41627	x	x	x	x	x	0.637623	0.0974194	0.955452	-0.301279	2.41627	0	0	0
id261	x	22.5	-0.59601	-1.02195	-0.897905	-0.568928	-0.723829	-0.807682	-0.686745	-0.688448	-0.221794	-0.500172	x	x	x	x	x	x	x	x	x	x	x	x	x	x	x	0	0	0
shiba	f	89.3617	-0.481012	2.92859	1.57138	4.28298	-0.430665	0.032971	4.07775	2.55729	4.8974	-0.464909	-0.662959	1.8732	1.71103	-0.278985	-0.638396	x	x	x	x	x	-0.662959	1.8732	1.71103	-0.278985	-0.638396	1	1	1
id263	f	52.0058	0.741903	0.098878	-0.0142468	-0.114387	0.855836	0.210551	0.41266	0.302911	-0.243201	1.27857	-0.1132	-0.0169034	0.0841251	-0.44395	-0.0480098	x	x	x	x	x	-0.1132	-0.0169034	0.0841251	-0.44395	-0.0480098	0	0	0
id264	x	7.69231	-0.965328	1.9261	2.68454	4.65414	-0.618614	-1.31179	-1.00548	-0.92496	-0.263233	-0.588194	x	x	x	x	x	x	x	x	x	x	x	x	x	x	x	0	0	0
id265	m	23.4043	-0.481012	-0.0468198	-0.372302	-0.271757	-0.324269	-0.659421	-0.188601	-0.081366	-0.26809	-0.464909	x	x	x	x	x	-0.49267	-0.168677	-0.107111	-0.310878	-0.423234	-0.49267	-0.107111	-0.168677	-0.310878	-0.423234	0	0	0
smoke	m	9.57447	-1.41567	-1.17887	-1.27507	-0.271737	-0.430665	-1.35181	-1.01584	-1.07863	-0.268122	-0.464909	x	x	x	x	x	-1.45398	-1.30353	-1.19278	-0.310785	-0.604505	-1.45398	-1.19278	-1.30353	-0.310785	-0.604505	0	0	0
id267	f	22.3404	-0.347489	0.297317	0.22304	-0.271512	-0.430665	-0.197826	0.424107	0.214558	-0.268056	-0.464909	-0.012668	0.510312	0.441222	-0.301281	-0.638396	x	x	x	x	x	-0.012668	0.510312	0.441222	-0.301281	-0.638396	0	0	0
snoopy	f	37.5	0.262244	0.631538	1.07532	-0.458172	0.626981	1.89711	0.237693	-0.146353	-0.220679	1.733	-0.715489	0.595013	1.03971	-0.420035	-0.605937	x	x	x	x	x	-0.715489	0.595013	1.03971	-0.420035	-0.605937	4	1	1
socks	f	76.1337	0.861461	1.24366	1.01662	0.562956	-0.461508	1.21448	0.464784	0.455422	0.123265	0.668367	1.29402	1.89857	1.09379	2.10299	-0.625917	x	x	x	x	x	1.29402	1.89857	1.09379	2.10299	-0.625917	8	1	1
id270	f	52.1277	0.587166	-0.559203	-0.782641	-0.27175	0.0434538	0.95616	-0.309852	-0.387859	-0.268097	1.06313	0.312477	-0.503323	-0.525521	-0.301281	0.192	x	x	x	x	x	0.312477	-0.503323	-0.525521	-0.301281	0.192	0	0	0
id271	f	20	0.388639	-0.248089	-0.676942	-0.30089	-0.54339	0.961046	0.576975	-0.148656	-0.226955	-0.580458	-0.22866	-0.693073	-0.791595	-0.372374	-0.735539	x	x	x	x	x	-0.22866	-0.693073	-0.791595	-0.372374	-0.735539	0	0	0
id272	m	12.766	-1.28214	-1.09872	-0.957824	-0.271783	-0.430665	-0.890218	-0.840706	-0.628825	-0.268116	-0.203579	x	x	x	x	x	-1.6943	-1.31847	-1.2184	-0.310898	-0.604505	-1.6943	-1.2184	-1.31847	-0.310898	-0.604505	0	0	0
id273	f	55.814	0.923736	-0.516912	-0.790224	-0.321492	0.0544342	1.20804	-0.268634	-0.417775	-0.27175	3.01027	0.489089	-0.368073	-0.567882	-0.467864	-0.337679	x	x	x	x	x	0.489089	-0.368073	-0.567882	-0.467864	-0.337679	0	0	0
id274	m	68.0851	-0.481012	-0.266435	2.45796	-0.264543	-0.426932	-0.428624	-0.805735	-0.709147	-0.267714	-0.431619	x	x	x	x	x	-0.732997	3.38918	0.0837177	-0.295798	-0.604505	-0.732997	0.0837177	3.38918	-0.295798	-0.604505	0	0	0
id275	m	50.7692	-0.796083	-1.08783	-0.954959	-0.349975	-0.610256	-0.459478	-0.714587	-0.598095	-0.262446	-0.0620861	x	x	x	x	x	-0.772719	-0.827459	-0.860899	-0.48662	-0.588508	-0.772719	-0.860899	-0.827459	-0.48662	-0.588508	0	0	0
id276	f	32.3077	-1.13457	-1.26007	-1.04739	-0.354041	-0.49324	-1.02769	-0.958075	-0.827922	-0.262682	-0.588194	-0.971804	-1.18521	-0.918761	-0.372384	-0.153321	x	x	x	x	x	-0.971804	-1.18521	-0.918761	-0.372384	-0.153321	0	0	0
id277	m	78.3721	-0.390693	-0.759553	-0.599368	-0.438176	1.21792	0.654435	0.389932	0.164622	-0.246754	0.267261	x	x	x	x	x	-0.489267	-0.017897	-0.22377	-0.396858	-0.239503	-0.489267	-0.22377	-0.017897	-0.396858	-0.239503	0	0	0
id278	f	23.4043	-1.14862	-1.12951	-1.21704	-0.271784	-0.425066	-1.12102	-0.98681	-1.06705	-0.268118	-0.464909	-0.662959	-0.91075	-0.914976	-0.294101	-0.0378416	x	x	x	x	x	-0.662959	-0.91075	-0.914976	-0.294101	-0.0378416	0	0	0
tajine	m	12.7741	-0.918767	-0.195535	0.612892	-0.246475	-0.52464	-0.763593	0.194981	1.64422	-0.248727	-0.526552	x	x	x	x	x	-0.934961	-0.584974	-0.422835	-0.00443078	-0.596506	-0.934961	-0.422835	-0.584974	-0.00443078	-0.596506	1	1	1
tanblack	m	27.6596	1.25478	1.20769	0.0996221	-0.267179	-0.426932	0.494566	0.539111	0.214558	-0.266721	-0.456586	x	x	x	x	x	1.42994	0.424568	1.26216	-0.300465	-0.557029	1.42994	1.26216	0.424568	-0.300465	-0.557029	0	0	0
id281	f	68.0851	-0.614534	0.283817	0.81168	-0.267579	-0.430665	-0.197826	-0.129502	0.37074	-0.266826	-0.225217	-0.662959	1.14296	0.995575	-0.301281	-0.638396	x	x	x	x	x	-0.662959	1.14296	0.995575	-0.301281	-0.638396	0	0	0
id282	m	13.8298	-0.080445	-0.0321464	-0.0527111	-0.271526	-0.137608	0.494566	0.130424	-0.253988	-0.26803	-0.165295	x	x	x	x	x	-0.973324	0.233074	-0.364069	-0.310173	-0.604505	-0.973324	-0.364069	0.233074	-0.310173	-0.604505	0	0	0
id283	x	11.6279	-0.72232	0.2718	1.05865	-0.32155	-0.535408	-1.01138	-0.570806	-0.62788	-0.271769	-0.529124	x	x	x	x	x	x	x	x	x	x	x	x	x	x	x	0	0	0
id284	m	17.0213	-0.748056	0.12838	-0.00404907	-0.271746	-0.430665	-0.890218	0.0732511	0.683104	-0.268076	-0.464909	x	x	x	x	x	-0.732997	0.122964	-0.056736	-0.31087	-0.604505	-0.732997	-0.056736	0.122964	-0.31087	-0.604505	0	0	0
id285	f	44.6154	0.982234	0.00189178	-0.37832	0.316814	0.611893	1.96323	0.920058	0.556119	-0.0577285	3.0438	-0.492318	-0.681727	-0.675837	-0.3962	-0.670738	x	x	x	x	x	-0.492318	-0.681727	-0.675837	-0.3962	-0.670738	0	0	0
tip	f	63.2946	-0.391515	0.966085	1.10544	0.946034	-0.519468	-0.238191	0.648033	1.70647	0.956752	-0.539164	0.260372	1.11898	1.13874	1.53457	0.0753604	x	x	x	x	x	0.260372	1.11898	1.13874	1.53457	0.0753604	7	2	2
id287	f	58.4615	0.727131	-0.490311	-0.566124	0.137122	4.52171	0.392836	-0.553488	-0.681413	-0.261201	2.84698	-0.22866	-1.05917	-0.843256	-0.0659494	2.41158	x	x	x	x	x	-0.22866	-1.05917	-0.843256	-0.0659494	2.41158	0	0	0
id288	m	23.0769	-0.457591	-0.791049	-0.608341	-0.348872	0.501392	-0.175373	-0.224844	-0.0377557	-0.245732	-0.564984	x	x	x	x	x	-0.772719	-0.862547	-0.93051	-0.477663	-0.588508	-0.772719	-0.93051	-0.862547	-0.477663	-0.588508	0	0	0
id289	f	86.1702	-0.347489	2.28517	1.08598	3.546	-0.430665	0.263768	3.52259	2.18245	4.15227	-0.205243	-0.662959	1.13541	0.59948	-0.283555	-0.638396	x	x	x	x	x	-0.662959	1.13541	0.59948	-0.283555	-0.638396	0	0	0
id290	m	59.5745	0.0530771	-0.336591	-0.104236	-0.27178	-0.264537	-0.428624	-0.632435	-0.633472	-0.268117	-0.464909	x	x	x	x	x	0.22831	0.168304	-0.180982	-0.310896	-0.509554	0.22831	-0.180982	0.168304	-0.310896	-0.509554	0	0	0
id291	x	27.907	0.100708	0.600315	0.728493	-0.321447	-0.535408	-1.01138	-0.570806	-0.62788	-0.271769	-0.529124	x	x	x	x	x	x	x	x	x	x	x	x	x	x	x	0	0	0
id292	m	59.1234	0.954812	-0.108253	-0.0676743	-0.345167	0.472035	1.75147	1.30091	1.27753	-0.150765	0.154872	x	x	x	x	x	0.273629	-0.536565	-0.501127	-0.418122	-0.0525444	0.273629	-0.501127	-0.536565	-0.418122	-0.0525444	0	0	0
id293	f	82.9787	-0.213967	-0.470225	-0.0527111	-0.271743	-0.201072	-0.197826	-0.315861	-0.259436	-0.268006	-0.464909	0.312477	-0.276866	0.181532	-0.301233	0.251314	x	x	x	x	x	0.312477	-0.276866	0.181532	-0.301233	0.251314	0	0	0
tricycle	f	27.6923	-0.965328	-0.849681	-0.608341	-0.352567	-0.618614	-1.02769	-0.88413	-0.676543	-0.263199	-0.588194	-0.971804	-0.497928	-0.314722	0.741878	-0.735539	x	x	x	x	x	-0.971804	-0.497928	-0.314722	0.741878	-0.735539	3	1	1
id295	x	15	-0.882094	-0.634791	-0.211162	-0.420819	-0.723829	-0.807682	-0.686745	-0.688448	-0.221794	-0.500172	x	x	x	x	x	x	x	x	x	x	x	x	x	x	x	0	0	0
id296	m	52.3077	0.727131	2.18907	1.50248	1.22378	-0.418016	0.108731	2.82933	3.05608	4.47987	-0.588194	x	x	x	x	x	1.01858	2.12892	1.11295	0.492277	0.184943	1.01858	1.11295	2.12892	0.492277	0.184943	0	0	0
id297	m	29.2308	-0.119099	-0.737333	-0.623586	-0.323014	0.292436	-0.459478	-0.780795	-0.646881	-0.263146	1.40792	x	x	x	x	x	0.421483	-0.379276	-0.233975	-0.159746	0.536511	0.421483	-0.233975	-0.379276	-0.159746	0.536511	0	0	0
id298	f	25.5814	0.375051	0.214045	0.428352	-0.321454	-0.520283	-0.567497	-0.442486	-0.354744	-0.271769	-0.529124	-0.342363	-0.631053	-0.768256	-0.467864	-0.645896	x	x	x	x	x	-0.342363	-0.631053	-0.768256	-0.467864	-0.645896	0	0	0
id299	m	12.5941	-0.709995	-1.09451	-1.06132	-0.313666	-0.490107	-0.843554	-0.886887	-0.772705	-0.265672	-0.47079	x	x	x	x	x	-0.450592	-1.04238	-0.952003	-0.399766	-0.283599	-0.450592	-0.952003	-1.04238	-0.399766	-0.283599	0	0	0
id300	m	50.856	0.422436	-0.696654	-0.96513	-0.292961	2.09641	0.624981	0.00511528	-0.312544	-0.230836	1.31867	x	x	x	x	x	0.0705267	-0.784879	-0.685501	-0.385673	1.10256	0.0705267	-0.685501	-0.784879	-0.385673	1.10256	0	0	0
id301	x	12.5	-0.0238404	0.280229	-0.413663	-0.465614	-0.723829	-0.807682	-0.686745	-0.688448	-0.221794	-0.500172	x	x	x	x	x	x	x	x	x	x	x	x	x	x	x	0	0	0
id302	m	17.0213	-1.54919	-0.205152	3.68281	-0.271791	-0.430665	-1.58261	-1.04561	-1.19108	-0.268123	-0.464909	x	x	x	x	x	-1.6943	-1.33992	-1.22386	-0.310914	-0.604505	-1.6943	-1.22386	-1.33992	-0.310914	-0.604505	0	0	0
id303	x	32.5581	-0.447977	0.344578	1.05865	-0.321504	0.578738	-1.01138	-0.570806	-0.62788	-0.271769	-0.529124	x	x	x	x	x	x	x	x	x	x	x	x	x	x	x	0	0	0
id304	m	54.2553	-0.481012	-0.770528	-0.855634	-0.271786	-0.294403	-0.197826	-0.47683	-0.488261	-0.26812	-0.295128	x	x	x	x	x	-0.973324	-0.795726	-1.0127	-0.310899	-0.535449	-0.973324	-1.0127	-0.795726	-0.310899	-0.535449	0	0	0
id305	m	9.57447	-0.481012	2.23798	1.08598	3.50964	-0.430665	-0.659421	1.56769	2.18245	3.08738	-0.464909	x	x	x	x	x	-0.49267	1.4211	2.00787	3.22455	-0.604505	-0.49267	2.00787	1.4211	3.22455	-0.604505	0	0	0
walle	m	62.766	2.18943	1.37841	0.484407	-0.265675	-0.0610764	1.64855	0.819262	0.571212	-0.267475	-0.438277	x	x	x	x	x	1.9106	0.908273	1.28927	-0.300471	1.3161	1.9106	1.28927	0.908273	-0.300471	1.3161	1	1	1
id307	m	19.1489	0.453644	-0.337328	-0.894938	-0.270467	-0.425066	0.032971	-0.450992	-0.679939	-0.267828	-0.463245	x	x	x	x	x	0.468637	-0.82567	-0.34167	-0.308128	-0.535449	0.468637	-0.34167	-0.82567	-0.308128	-0.535449	0	0	0
id308	x	15.6395	-1.07068	-0.868617	-0.870476	-0.0624094	-0.611364	-0.909531	-0.628775	-0.658164	-0.246782	-0.514648	x	x	x	x	x	x	x	x	x	x	x	x	x	x	x	0	0	0
whitey	m	69.6154	2.92039	0.605165	-0.409751	-0.217094	3.04487	2.47744	0.925069	0.0976658	-0.211508	2.12061	x	x	x	x	x	1.62496	-0.419523	-0.203858	-0.280856	1.01197	1.62496	-0.203858	-0.419523	-0.280856	1.01197	0	0	0
id310	f	27.6923	-0.965328	-1.14826	-0.960144	-0.344245	-0.618614	-0.743583	-0.767914	-0.606476	-0.258769	-0.588194	-0.971804	-1.15612	-0.887518	-0.372351	-0.735539	x	x	x	x	x	-0.971804	-1.15612	-0.887518	-0.372351	-0.735539	0	0	0
id311	m	35.1357	-0.860589	-1.17148	-0.919952	-0.402587	-0.550726	-0.516851	-0.656223	-0.651942	-0.207248	-0.526269	x	x	x	x	x	-0.84403	-0.711296	-0.745027	-0.411992	-0.175869	-0.84403	-0.745027	-0.711296	-0.411992	-0.175869	0	0	0
id312	x	45	1.1205	0.42543	-0.211162	1.46983	2.05081	-0.807682	-0.686745	-0.688448	-0.221794	-0.500172	x	x	x	x	x	x	x	x	x	x	x	x	x	x	x	0	0	0
id313	m	44.6809	-1.41567	-1.16301	-1.22828	-0.27179	-0.430665	-1.35181	-1.01178	-1.0633	-0.268122	-0.464909	x	x	x	x	x	-1.45398	-1.24471	-1.17095	-0.310911	-0.604505	-1.45398	-1.17095	-1.24471	-0.310911	-0.604505	0	0	0
id314	m	54.2553	0.320122	-0.606973	-0.506036	-0.271658	0.179716	0.494566	-0.580009	-0.719624	-0.267918	0.953266	x	x	x	x	x	-0.252343	-0.33679	-0.660068	-0.310781	0.33206	-0.252343	-0.660068	-0.33679	-0.310781	0.33206	0	0	0
id315	m	53.8462	0.727131	2.05698	1.50248	1.18534	-0.618614	0.108731	2.59495	2.95656	4.19406	-0.456667	x	x	x	x	x	1.01858	2.12892	1.07281	0.485006	1.00862	1.01858	1.07281	2.12892	0.485006	1.00862	0	0	0
id316	m	87.234	-0.347489	2.56323	1.35849	3.93221	-0.430665	-0.428624	2.03289	2.55729	3.77749	-0.464909	x	x	x	x	x	-0.49267	1.71588	2.11978	3.37433	-0.604505	-0.49267	2.11978	1.71588	3.37433	-0.604505	0	0	0
yoga	f	55.3846	0.388639	1.69448	1.14786	1.06868	-0.263388	0.961046	2.57437	2.55894	3.92853	-0.0814284	-0.600232	0.979538	2.10143	-0.372361	0.0197704	x	x	x	x	x	-0.600232	0.979538	2.10143	-0.372361	0.0197704	3	1	1
yogi	m	51.2273	1.04838	1.39921	1.73004	-0.146321	0.307962	1.47715	0.869261	0.541685	-0.15841	0.797205	x	x	x	x	x	0.693111	1.95789	1.99498	2.10375	-0.298098	0.693111	1.99498	1.95789	2.10375	-0.298098	22	5	5
id319	f	9.57447	-1.41567	-0.95437	-0.685317	-0.271789	-0.430665	-0.890218	-0.548742	-0.253988	-0.26812	-0.464909	-1.6384	-1.05308	-1.05581	-0.301281	-0.638396	x	x	x	x	x	-1.6384	-1.05308	-1.05581	-0.301281	-0.638396	0	0	0
id320	m	9.57447	-1.14862	-0.78359	-0.530483	-0.271785	-0.428799	-1.35181	-0.787964	-0.217946	-0.268112	-0.464909	x	x	x	x	x	-0.973324	-0.367523	-0.760093	-0.310914	-0.600189	-0.973324	-0.760093	-0.367523	-0.310914	-0.600189	0	0	0
id321	m	17.4061	-1.09769	-1.05858	-0.948348	-0.335329	-0.564407	-0.797592	-0.619482	-0.42565	-0.267008	-0.558659	x	x	x	x	x	-0.820624	-0.684894	-0.722747	-0.441729	-0.517021	-0.820624	-0.722747	-0.684894	-0.441729	-0.517021	0	0	0
