# Supplementary material for: Mating system of free-ranging domestic dogs and its consequences for dog evolution
Source: Proc Natl Acad Sci U S A. 2025 Nov 24;122(48):e2421756122. doi: 10.1073/pnas.2421756122 (PMC12684915; doi:10.1073/pnas.2421756122)
Supplement: Supplementary file 4 — Dataset S03 (TXT) [file pnas.2421756122.sd03.txt]

---
title: "Data S3 Rscript"
output: html_document
---

```{r setup, include=FALSE}
knitr::opts_chunk$set(echo = TRUE)
library(data.table)
library(ggplot2)
library(ggrepel)
library(dplyr)
library(janitor)
library(network)
library(ergm)
library(igraph)
library(car)
library(lsmeans)
library(MASS)
library(sjmisc)

library(MoBPS)

library(ggridges)
library(tibble)
library(moments)
library(litteR)

library(mgcv)
library(itsadug)
library(tidyverse)
library(DHARMa)
```

# 1 - General analyses
## 1.1 - Data extraction from colony files

In this first part, we import the results from Colony in R (a "colony file" converted in .csv and with information on sex, if the individual is part of a litter or not, if the individual is "true" or inferred by Colony). And we extract from these results information for each individual about the number of offspring and the number of different partners.

```{r parentage_extraction}

pedigree_dogs <- fread("colony_file.csv") #opening of "colony file" (with information added on sex, part of a litter or not, and if the individual is true, or inferred by Colony)
pedigree_dogs_wl <- pedigree_dogs[which(pedigree_dogs$Pup!="yes")] #creation of a table with only one offspring per parent pair (see methods - this information was manually added to the colony file before)
pedigree_dogs_wl$number_of_offspring <- rep("0", nrow(pedigree_dogs_wl))
pedigree_dogs_wl$number_of_partners <- rep("0", nrow(pedigree_dogs_wl))
for(i in 1:nrow(pedigree_dogs_wl)){ #a function to compute the number of offsprings and partners based on colony file
  pedigree_dogs_wl$number_of_offspring[i] <- sum(length(which(pedigree_dogs_wl$FatherID==pedigree_dogs_wl$OffspringID[i])),length(which(pedigree_dogs_wl$MotherID==pedigree_dogs_wl$OffspringID[i])))
  list_male_partner_wl <- which(pedigree_dogs_wl$MotherID==pedigree_dogs_wl$OffspringID[i])
  list_female_partner_wl <- which(pedigree_dogs_wl$FatherID==pedigree_dogs_wl$OffspringID[i])
  pedigree_dogs_wl$number_of_partners[i] <- sum(
    length(levels(as.factor(pedigree_dogs_wl$FatherID[list_male_partner_wl]))),
    length(levels(as.factor(pedigree_dogs_wl$MotherID[list_female_partner_wl])))
  )
}

#Distribution of the number of offsrping, depending on sex. 1 = male, 2 = female, "no_info" = pups
ggplot(data = pedigree_dogs_wl,  aes(x=reorder(number_of_offspring,number_of_offspring)))+
  geom_bar(aes(fill=pedigree_r))+
  theme_classic()+
  facet_grid(~Sex, labeller=label_both)+
  scale_fill_manual(values = c("cadetblue","yellowgreen"))+
  labs(x="Number of offspring", y="Number of individuals", fill="Type of individual")

#Distribution of the number of partners, depending on sex. 1 = male, 2 = female
ggplot(data = pedigree_dogs_wl[which(pedigree_dogs_wl$number_of_partners!=0),],  aes(x= number_of_partners))+
  geom_bar(aes(fill=pedigree_r))+
  theme_classic()+
  labs(x="Number of partners", y="Number of individuals", fill="Type of individual")+
  facet_grid(~Sex, labeller=label_both)+
  scale_fill_manual(values = c("cadetblue","yellowgreen"))

```

## 1.2 - Number of partners - number of offspring

What are the relationships between the number of partners, the sex of the individual, and the number of offspring?
We study first the cumulative distribution of the number of partners for males and females, and we randomly assign a sex to the individuals (1000 permutations) to compare with what we could expect from a random distribution of the number of partners.
Then, we make a general linear model to study the link between the number of offspring and the number of partners, including the sex and its interaction with the number of offspring in the model.

```{r polygamy}

#cumulative function distribution for the number of partners depending on sex

pedigree_dogs_partners_wl <- pedigree_dogs_wl[which(pedigree_dogs_wl$number_of_partners>0)]
pedigree_dogs_partners_wl <- pedigree_dogs_partners_wl[,c(1,2,10)]
test_males_wl <- ecdf(pedigree_dogs_partners_wl$number_of_partners[which(pedigree_dogs_partners_wl$Sex==1)])
test_females_wl <- ecdf(pedigree_dogs_partners_wl$number_of_partners[which(pedigree_dogs_partners_wl$Sex==2)])
test_all_wl <- ecdf(pedigree_dogs_partners_wl$number_of_partners)
test_table_wl <- as.data.frame(cbind(c(1:6), rep(NA, 6), rep(NA, 6), rep(NA,6)))
colnames(test_table_wl) <- c("number_partners","males","females","all")
test_table_wl$males <- test_males_wl(test_table_wl$number_partners)
test_table_wl$females <- test_females_wl(test_table_wl$number_partners)
test_table_wl$all <- test_all_wl(test_table_wl$number_partners)

for(i in 1:1000){ #with this function I assign a random sex to the individuals
  temp_sample <- sample(1:2, nrow(pedigree_dogs_partners_wl), replace=T)
  temp_num_part <- pedigree_dogs_partners_wl$number_of_partners[c(which(temp_sample==1))]
  ecdf_temp <- ecdf(temp_num_part)
  test_table_wl <- cbind(test_table_wl, ecdf_temp(test_table_wl$number_partners))
}

test_table2_wl <- cbind(test_table_wl[,5:1004],test_table_wl[,1:4])
colnames(test_table2_wl) <- c(paste("simulation",c(1:1000),sep=""),"number_partners","males","females","all")
final_data_test_wl <- melt(test_table2_wl, id='number_partners')
color_sim_wl <- c(rep("grey", 1000),"lightblue","salmon","black")
alpha_sim_wl <- c(rep(0.01,1000),1,1,1)

ggplot(final_data_test_wl, aes(x=number_partners,y=value,color=variable, alpha=variable))+
  geom_line(size=2)+
  scale_color_manual(values=color_sim_wl)+
  scale_alpha_manual(values=c(alpha_sim_wl))+
  theme_classic()+
  theme(legend.position="none")+
  labs(x="Number of partners", y="Cumulative distribution function")


# comparison of the number of offspring and the number of partners, depending on sex

ggplot(pedigree_dogs_wl[which(pedigree_dogs_wl$Sex!="no_info"),], aes(y=as.numeric(number_of_partners), x=as.numeric(number_of_offspring),color=Sex))+
  geom_smooth(formula=y~x, method = lm, se=F, linetype="dashed")+
  geom_point(aes(shape=pedigree_r), position=position_jitter(h=0.2, w=0.2), size=3)+
  scale_color_manual(values = c("lightblue3","salmon","grey"))+
  scale_shape_manual(values= c(21,16))+
  theme_classic()+
  labs(x="Number of offspring", y="Number of partners",color="Sex", shape="Type of individual")

pedigree_dogs_wl$number_of_offspring <- as.numeric(pedigree_dogs_wl$number_of_offspring)
pedigree_dogs_wl_infosex <- pedigree_dogs_wl[which(pedigree_dogs_wl$Sex!="no_info"),]
glm_morocco <- glm(as.numeric(pedigree_dogs_wl_infosex$number_of_partners)-0~0+as.numeric(pedigree_dogs_wl_infosex$number_of_offspring)*as.factor(pedigree_dogs_wl_infosex$Sex), family="poisson")
Anova(glm_morocco, test="F")

```

## 1.3 - Tree parentage representation as a network

We create a genealogical tree from colony file. The tree structure is automatically extracted from Colony output file by using parent-offspring relationships. These relationships are imported and drawn as a network. Artificial nodes are created for each parent-pair to draw from the same point offspring edges coming from the same parent-pair. To increase readability of the tree, inferred individuals from Colony which are parents of only one individual are removed (they give no supplementary information). A first tree is drawn with the main cluster (cluster 1), and other clusters are displayed in a separate figure.

```{r tree}

# As for the data set with only one individual per parent-pair, we extract the number of offspring and partners for each individual
pedigree_dogs$number_of_offspring <- rep("0", nrow(pedigree_dogs))
pedigree_dogs$number_of_partners <- rep("0", nrow(pedigree_dogs))
for(i in 1:nrow(pedigree_dogs)){
  pedigree_dogs$number_of_offspring[i] <- sum(length(which(pedigree_dogs$FatherID==pedigree_dogs$OffspringID[i])),length(which(pedigree_dogs$MotherID==pedigree_dogs$OffspringID[i])))
  
  list_male_partner <- which(pedigree_dogs$MotherID==pedigree_dogs$OffspringID[i])
  list_female_partner <- which(pedigree_dogs$FatherID==pedigree_dogs$OffspringID[i])
  pedigree_dogs$number_of_partners[i] <- sum(
    length(levels(as.factor(pedigree_dogs$FatherID[list_male_partner]))),
    length(levels(as.factor(pedigree_dogs$MotherID[list_female_partner])))
  )
}
#list of "inferred" individuals with only one offspring
unique_offspring_indiv <- which(pedigree_dogs$number_of_offspring==1 & pedigree_dogs$pedigree_r=="inferred_individual")
to_remove_individual <- vector()
for(i in 1:length(unique_offspring_indiv)){
partner <- c(pedigree_dogs$FatherID[which(pedigree_dogs$MotherID == pedigree_dogs$OffspringID[unique_offspring_indiv[i]])],
          pedigree_dogs$MotherID[which(pedigree_dogs$FatherID == pedigree_dogs$OffspringID[unique_offspring_indiv[i]])])
if(pedigree_dogs$number_of_offspring[which(pedigree_dogs$OffspringID==partner)]==1 & pedigree_dogs$pedigree_r[which(pedigree_dogs$OffspringID==partner)]=="inferred_individual"){to_remove_individual <- c(to_remove_individual,unique_offspring_indiv[i])}
}
to_remove_offspring <- vector()
for(i in 1:length(to_remove_individual)){
  to_remove_offspring <- c(to_remove_offspring,which(pedigree_dogs$FatherID==pedigree_dogs$OffspringID[to_remove_individual[i]]))
}
#only isolated individuals
temp_to_remove <- vector()
for(i in 1:length(to_remove_offspring)){
  if(pedigree_dogs$number_of_offspring[to_remove_offspring[i]]!=0){temp_to_remove <- c(temp_to_remove,i)}
}
to_remove_offspring_2 <- to_remove_offspring[-temp_to_remove]
#subsample of pedigree_dog without isolated individuals
pedigree_dogs$couple <- paste(pedigree_dogs$FatherID,pedigree_dogs$MotherID,sep="") #create a column for a parent-pair name
pedigree_dogs_without_useless <- pedigree_dogs[-to_remove_offspring,]
pedigree_dogs_isolates <- pedigree_dogs[to_remove_offspring_2,]

df_test_3 <- data.frame( #create a data frame with all the edges of the tree (parent-pair -> offspring, father -> parent-pair, mother -> parent-pair)
  stringsAsFactors = F,
  from = c(pedigree_dogs_without_useless$couple[1:162],
         pedigree_dogs_without_useless$FatherID[1:162],
         pedigree_dogs_without_useless$MotherID[1:162]),
  to = c(pedigree_dogs_without_useless$OffspringID[1:162], 
           pedigree_dogs_without_useless$couple[1:162],
           pedigree_dogs_without_useless$couple[1:162]),
  action = c(rep("directed", 162), rep("undirected", 162), rep("undirected", 162))
)
df_test_3 <-df_test_3[!duplicated(df_test_3),] #remove duplicates for "couples"
graph_dogs_ter <- graph_from_data_frame(df_test_3)
graph_dogs_ter <- graph_from_data_frame(df_test_3, vertices=c(V(graph_dogs_ter)$name, pedigree_dogs_isolates$OffspringID)) #add only isolate individuals (ie, "to_remove_offspring_2", because in the "to_remove_offspring" there are still some individuals with offspring and thus already taken into account in graph_dogs_ter)

#add attributes to display individuals/links with different colors/shapes/sizes
names_graph_ter <- V(graph_dogs_ter)$name #name of the node is the same as name of the individual
node_colors_ter <- rep(NA,length(names_graph_ter))
for(i in 1:length(names_graph_ter)){
  for(j in 1:nrow(pedigree_dogs_without_useless)){
  if(names_graph_ter[i]==pedigree_dogs_without_useless$couple[j]){node_colors_ter[i] <- "purple"} #node is purple if it in an "artificial node" for parent-pair
  }
}
for(i in 1:length(node_colors_ter)){
for(j in 1:nrow(pedigree_dogs)){
  if(names_graph_ter[i]==pedigree_dogs$OffspringID[j]){node_colors_ter[i] <- pedigree_dogs$Sex[j]}
}
}
for(i in 1:length(node_colors_ter)){ #nodes are blue for males, red for females, and green for unknown sex (pup)
  if(node_colors_ter[i]=="1"){node_colors_ter[i] <- "lightblue"}
  if(node_colors_ter[i]=="2"){node_colors_ter[i] <- "salmon"}
  if(node_colors_ter[i]=="no_info"){node_colors_ter[i] <- "palegreen"}
}
for(i in 1:length(names_graph_ter)){
  for(j in 1:nrow(pedigree_dogs)){
  if(names_graph_ter[i]==pedigree_dogs$OffspringID[j]){
    if(pedigree_dogs$pedigree_r[j]=="inferred_individual"){node_colors_ter[i] <- "white"} #nodes are white for individuals inferred by Colony 
  }
  }
}
node_shapes_ter <- rep(NA, length(names_graph_ter))
for(i in 1:length(names_graph_ter)){
  for(j in 1:nrow(pedigree_dogs)){
  if(names_graph_ter[i]==pedigree_dogs$OffspringID[j]){node_shapes_ter[i] <- pedigree_dogs$Sex[j]}
  }
}
for(i in 1:length(node_shapes_ter)){
  if(is.na(node_shapes_ter[i])){node_shapes_ter[i] <- "circle"} #the shape of nodes is circle for females, square for males and circle for puppies
  else{
  if(node_shapes_ter[i]=="1"){node_shapes_ter[i] <- "square"}
  if(node_shapes_ter[i]=="2"){node_shapes_ter[i] <- "circle"}
  if(node_shapes_ter[i]=="no_info"){node_shapes_ter[i] <- "circle"}
  }
}
node_size_ter <- rep(NA, length(names_graph_ter))  #nodes for parent pairs are smaller = we only see edges in the final plot
for(i in 1:length(node_size_ter)){
  if(node_colors_ter[i]=="purple"){node_size_ter[i] <- 0.2}
  else{node_size_ter[i] <- 3}
}

#Separate the main cluster (cluster 1) from other clusters to increase readability
vector_cluster <- V(graph_dogs_ter)$name
for(i in 1:length(graph_dogs_ter)){
  for(j in 1:nrow(pedigree_dogs)){
  if(V(graph_dogs_ter)$name[i]==pedigree_dogs$couple[j]){vector_cluster[i] <- pedigree_dogs$ClusterIndex[j]}
  if(V(graph_dogs_ter)$name[i]==pedigree_dogs$OffspringID[j]){vector_cluster[i] <- pedigree_dogs$ClusterIndex[j]}
  }
}
graph_dogs_ter_cluster1 <- delete_vertices(graph_dogs_ter, V(graph_dogs_ter)$name[which(vector_cluster!=1)])
names_graph_ter_cluster1 <- names_graph_ter[which(vector_cluster==1)]
node_colors_ter_cluster1 <- node_colors_ter[which(vector_cluster==1)]
node_shapes_ter_cluster1 <- node_shapes_ter[which(vector_cluster==1)]
node_size_ter_cluster1 <- node_size_ter[which(vector_cluster==1)]

#plot.igraph(graph_dogs_ter, vertex.shape=node_shapes_ter, vertex.color=node_colors_ter, vertex.label=NA, vertex.size=node_size_ter, edge.arrow.size=0.3, edge.arrow.width=0.5, edge.width=2, edge.color=ifelse(E(graph_dogs_ter)$action=="undirected","purple","black"), edge.arrow.mode=ifelse(E(graph_dogs_ter)$action=="undirected","-",">"), layout=layout_nicely)

#a first plot with only cluster 1
plot.igraph(graph_dogs_ter_cluster1, vertex.shape=node_shapes_ter_cluster1, vertex.color=node_colors_ter_cluster1, vertex.label=NA, vertex.size=node_size_ter_cluster1, edge.arrow.size=0.3, edge.arrow.width=0.5, edge.width=2, edge.color=ifelse(E(graph_dogs_ter_cluster1)$action=="undirected","purple","black"), edge.arrow.mode=ifelse(E(graph_dogs_ter_cluster1)$action=="undirected","-",">"), layout=layout_with_kk)

vertex_label_ter_cluster1 <- c(rep(NA,66),V(graph_dogs_ter_cluster1)$name[67:length(V(graph_dogs_ter_cluster1)$name)])

plot.igraph(graph_dogs_ter_cluster1, vertex.shape=node_shapes_ter_cluster1, vertex.color=node_colors_ter_cluster1, vertex.label=vertex_label_ter_cluster1,
            vertex.label.cex=0.7, vertex.label.color="grey6", vertex.label.family="sans", vertex.size=node_size_ter_cluster1, edge.arrow.size=0.1, edge.arrow.width=0.3, edge.width=3, edge.color=ifelse(E(graph_dogs_ter_cluster1)$action=="undirected","purple","black"), edge.arrow.mode=ifelse(E(graph_dogs_ter_cluster1)$action=="undirected","-",">"))


##Network for other clusters
graph_dogs_ter_clusters <- delete_vertices(graph_dogs_ter, V(graph_dogs_ter)$name[which(vector_cluster==1)])
names_graph_ter_clusters <- names_graph_ter[which(vector_cluster!=1)]
node_colors_ter_clusters <- node_colors_ter[which(vector_cluster!=1)]
node_shapes_ter_clusters <- node_shapes_ter[which(vector_cluster!=1)]
node_size_ter_clusters <- node_size_ter[which(vector_cluster!=1)]

#a second plot with other minor clusters
plot.igraph(graph_dogs_ter_clusters, vertex.shape=node_shapes_ter_clusters, vertex.color=node_colors_ter_clusters, vertex.label=NA, vertex.size=node_size_ter_clusters, edge.arrow.size=0.3, edge.arrow.width=0.5, edge.width=2, edge.color=ifelse(E(graph_dogs_ter_clusters)$action=="undirected","purple","black"), edge.arrow.mode=ifelse(E(graph_dogs_ter_clusters)$action=="undirected","-",">"), layout=layout_nicely)

vertex_label_ter_clusters <- c(rep(NA,24),V(graph_dogs_ter_clusters)$name[25:length(V(graph_dogs_ter_clusters)$name)])

plot.igraph(graph_dogs_ter_clusters, vertex.shape=node_shapes_ter_clusters, vertex.color=node_colors_ter_clusters, vertex.label=vertex_label_ter_clusters,
            vertex.label.cex=0.7, vertex.label.color="grey6", vertex.label.family="sans", vertex.size=node_size_ter_clusters, edge.arrow.size=0.3, edge.arrow.width=0.5, edge.width=2, edge.color=ifelse(E(graph_dogs_ter_clusters)$action=="undirected","purple","black"), edge.arrow.mode=ifelse(E(graph_dogs_ter_clusters)$action=="undirected","-",">"))

```

## 1.4 - Identification of cases of incest

We automatically identify the presence of incest-cases in each parent-pair for relationships of more than 10% relatedness (i.e., full and half siblings, parent, grand-parent, great grand-parent, full and half first-cousins,  full and half aunt/uncle.). The last table sum up all these different cases of incest, we display them on the parentage tree, and we create a tree only for offspring and parents of incest pairs.

```{r incest}

#Create two tables = one for each individual with information about parents, grand parents, and one "couple" to sum up the different couples and their possible parentage links.
family_table_morocco <- pedigree_dogs[,c("OffspringID","FatherID","MotherID")]
names(family_table_morocco) <- c("OffspringID", "Father", "Mother")
#add grand parents and great grand parents to the colony file
family_table_morocco$Grand_mother1 <- rep(NA,nrow(family_table_morocco))
family_table_morocco$Grand_mother2 <- rep(NA,nrow(family_table_morocco))
family_table_morocco$Grand_father1 <- rep(NA,nrow(family_table_morocco))
family_table_morocco$Grand_father2 <- rep(NA,nrow(family_table_morocco))
family_table_morocco$Great_grand_mother1 <- rep(NA,nrow(family_table_morocco))
family_table_morocco$Great_grand_mother2 <- rep(NA,nrow(family_table_morocco))
family_table_morocco$Great_grand_mother3 <- rep(NA,nrow(family_table_morocco))
family_table_morocco$Great_grand_mother4 <- rep(NA,nrow(family_table_morocco))
family_table_morocco$Great_grand_father1 <- rep(NA,nrow(family_table_morocco))
family_table_morocco$Great_grand_father2 <- rep(NA,nrow(family_table_morocco))
family_table_morocco$Great_grand_father3 <- rep(NA,nrow(family_table_morocco))
family_table_morocco$Great_grand_father4 <- rep(NA,nrow(family_table_morocco))
for(i in 1:196){
  for(j in 1:nrow(family_table_morocco)){
    if(family_table_morocco$Father[i]==family_table_morocco$OffspringID[j]){family_table_morocco$Grand_mother1[i] <- family_table_morocco$Mother[j]}
    if(family_table_morocco$Mother[i]==family_table_morocco$OffspringID[j]){family_table_morocco$Grand_mother2[i] <- family_table_morocco$Mother[j]}
    if(family_table_morocco$Father[i]==family_table_morocco$OffspringID[j]){family_table_morocco$Grand_father1[i] <- family_table_morocco$Father[j]}
    if(family_table_morocco$Mother[i]==family_table_morocco$OffspringID[j]){family_table_morocco$Grand_father2[i] <- family_table_morocco$Father[j]}
  }
}
for(i in 1:196){
  for(j in 1:nrow(family_table_morocco)){
    if(!is.na(family_table_morocco$Grand_father1[i])){
    if(family_table_morocco$Grand_father1[i]==family_table_morocco$OffspringID[j]){family_table_morocco$Great_grand_mother1[i] <- family_table_morocco$Mother[j]}
    if(family_table_morocco$Grand_father1[i]==family_table_morocco$OffspringID[j]){family_table_morocco$Great_grand_father1[i] <- family_table_morocco$Father[j]}
    }
    if(!is.na(family_table_morocco$Grand_mother1[i])){
    if(family_table_morocco$Grand_mother1[i]==family_table_morocco$OffspringID[j]){family_table_morocco$Great_grand_mother2[i] <- family_table_morocco$Mother[j]}
    if(family_table_morocco$Grand_mother1[i]==family_table_morocco$OffspringID[j]){family_table_morocco$Great_grand_father2[i] <- family_table_morocco$Father[j]}
    }
    if(!is.na(family_table_morocco$Grand_father2[i])){
     if(family_table_morocco$Grand_father2[i]==family_table_morocco$OffspringID[j]){family_table_morocco$Great_grand_mother3[i] <- family_table_morocco$Mother[j]}    
    if(family_table_morocco$Grand_father2[i]==family_table_morocco$OffspringID[j]){family_table_morocco$Great_grand_father4[i] <- family_table_morocco$Father[j]}
    }
    if(!is.na(family_table_morocco$Grand_mother2[i])){    
    if(family_table_morocco$Grand_mother2[i]==family_table_morocco$OffspringID[j]){family_table_morocco$Great_grand_mother3[i] <- family_table_morocco$Mother[j]}
    if(family_table_morocco$Grand_mother2[i]==family_table_morocco$OffspringID[j]){family_table_morocco$Great_grand_father4[i] <- family_table_morocco$Father[j]}
    }
  }
}

couple_table_morocco <- pedigree_dogs[c(1:196),c("FatherID","MotherID")]
names(couple_table_morocco) <- c("Father","Mother")
couple_table_morocco <-couple_table_morocco[!duplicated(couple_table_morocco),] 
#add all the possible cases of incest for relatedness of more then 10 percent
couple_table_morocco$full_siblings <- rep(NA, nrow(couple_table_morocco))
couple_table_morocco$half_siblings <- rep(NA, nrow(couple_table_morocco))
couple_table_morocco$parent <- rep(NA, nrow(couple_table_morocco))
couple_table_morocco$grand_parent <- rep(NA, nrow(couple_table_morocco))
couple_table_morocco$full_cousins <- rep(NA, nrow(couple_table_morocco))
couple_table_morocco$half_cousins <- rep(NA, nrow(couple_table_morocco))
couple_table_morocco$uncle_aunt <- rep(NA, nrow(couple_table_morocco))
couple_table_morocco$half_uncle_aunt <- rep(NA, nrow(couple_table_morocco))
couple_table_morocco$great_grand_parent <- rep(NA, nrow(couple_table_morocco))

#identify all incest cases and sum them up in the "couple_table"
for(i in 1:nrow(couple_table_morocco)){
  #parents
  if(!is.na(family_table_morocco$Father[which(family_table_morocco$OffspringID==couple_table_morocco$Mother[i])])){
  if(couple_table_morocco$Father[i] == family_table_morocco$Father[which(family_table_morocco$OffspringID==couple_table_morocco$Mother[i])]){
    couple_table_morocco$parent[i] <- "yes"
  }
  }
  if(!is.na(family_table_morocco$Mother[which(family_table_morocco$OffspringID==couple_table_morocco$Father[i])])){
  if(couple_table_morocco$Mother[i] == family_table_morocco$Mother[which(family_table_morocco$OffspringID==couple_table_morocco$Father[i])]){
    couple_table_morocco$parent[i] <- "yes"
  }
  }
  #halfsiblings
  if(!is.na(family_table_morocco$Mother[which(family_table_morocco$OffspringID==couple_table_morocco$Father[i])]) & !is.na(family_table_morocco$Mother[which(family_table_morocco$OffspringID==couple_table_morocco$Mother[i])])){
  if(family_table_morocco$Mother[which(family_table_morocco$OffspringID==couple_table_morocco$Father[i])]==family_table_morocco$Mother[which(family_table_morocco$OffspringID==couple_table_morocco$Mother[i])]){
    couple_table_morocco$half_siblings[i] <- "yes"
  }
  }
  if(!is.na(family_table_morocco$Father[which(family_table_morocco$OffspringID==couple_table_morocco$Father[i])]) & !is.na(family_table_morocco$Father[which(family_table_morocco$OffspringID==couple_table_morocco$Mother[i])])){
  if(family_table_morocco$Father[which(family_table_morocco$OffspringID==couple_table_morocco$Father[i])]==family_table_morocco$Father[which(family_table_morocco$OffspringID==couple_table_morocco$Mother[i])]){
    couple_table_morocco$half_siblings[i] <- "yes"
  }
  }
    #fullsiblings
  if(!is.na(family_table_morocco$Father[which(family_table_morocco$OffspringID==couple_table_morocco$Father[i])]) & !is.na(family_table_morocco$Father[which(family_table_morocco$OffspringID==couple_table_morocco$Mother[i])]) & !is.na(family_table_morocco$Mother[which(family_table_morocco$OffspringID==couple_table_morocco$Father[i])]) & !is.na(family_table_morocco$Mother[which(family_table_morocco$OffspringID==couple_table_morocco$Mother[i])])){
  if(family_table_morocco$Father[which(family_table_morocco$OffspringID==couple_table_morocco$Father[i])]==family_table_morocco$Father[which(family_table_morocco$OffspringID==couple_table_morocco$Mother[i])] & family_table_morocco$Mother[which(family_table_morocco$OffspringID==couple_table_morocco$Father[i])]==family_table_morocco$Mother[which(family_table_morocco$OffspringID==couple_table_morocco$Mother[i])]){
    couple_table_morocco$full_siblings[i] <- "yes"
  }
  }
    #grand-parents maternels
    if(!is.na(family_table_morocco$Grand_father1[which(family_table_morocco$OffspringID==couple_table_morocco$Mother[i])])){
  if(couple_table_morocco$Father[i] == family_table_morocco$Grand_father1[which(family_table_morocco$OffspringID==couple_table_morocco$Mother[i])]){
    couple_table_morocco$grand_parent[i] <- "yes"
  }
    }
    if(!is.na(family_table_morocco$Grand_father2[which(family_table_morocco$OffspringID==couple_table_morocco$Mother[i])])){
  if(couple_table_morocco$Father[i] == family_table_morocco$Grand_father2[which(family_table_morocco$OffspringID==couple_table_morocco$Mother[i])]){
    couple_table_morocco$grand_parent[i] <- "yes"
  }
    }
  #grand-parents paternels
      if(!is.na(family_table_morocco$Grand_mother1[which(family_table_morocco$OffspringID==couple_table_morocco$Father[i])])){
  if(couple_table_morocco$Mother[i] == family_table_morocco$Grand_mother1[which(family_table_morocco$OffspringID==couple_table_morocco$Father[i])]){
    couple_table_morocco$grand_parent[i] <- "yes"
  }
    }
      if(!is.na(family_table_morocco$Grand_mother2[which(family_table_morocco$OffspringID==couple_table_morocco$Father[i])])){
  if(couple_table_morocco$Mother[i] == family_table_morocco$Grand_mother2[which(family_table_morocco$OffspringID==couple_table_morocco$Father[i])]){
    couple_table_morocco$grand_parent[i] <- "yes"
  }
    }
      #fullcousins
  if(!is.na(family_table_morocco$Grand_father1[which(family_table_morocco$OffspringID==couple_table_morocco$Father[i])]) & !is.na(family_table_morocco$Grand_father1[which(family_table_morocco$OffspringID==couple_table_morocco$Mother[i])]) & !is.na(family_table_morocco$Grand_mother1[which(family_table_morocco$OffspringID==couple_table_morocco$Father[i])]) & !is.na(family_table_morocco$Grand_mother1[which(family_table_morocco$OffspringID==couple_table_morocco$Mother[i])])){
  if(family_table_morocco$Grand_father1[which(family_table_morocco$OffspringID==couple_table_morocco$Father[i])]==family_table_morocco$Grand_father1[which(family_table_morocco$OffspringID==couple_table_morocco$Mother[i])] & family_table_morocco$Grand_mother1[which(family_table_morocco$OffspringID==couple_table_morocco$Father[i])]==family_table_morocco$Grand_mother1[which(family_table_morocco$OffspringID==couple_table_morocco$Mother[i])]){
    couple_table_morocco$full_cousins[i] <- "yes"
  }
  }
    if(!is.na(family_table_morocco$Grand_father1[which(family_table_morocco$OffspringID==couple_table_morocco$Father[i])]) & !is.na(family_table_morocco$Grand_father2[which(family_table_morocco$OffspringID==couple_table_morocco$Mother[i])]) & !is.na(family_table_morocco$Grand_mother1[which(family_table_morocco$OffspringID==couple_table_morocco$Father[i])]) & !is.na(family_table_morocco$Grand_mother2[which(family_table_morocco$OffspringID==couple_table_morocco$Mother[i])])){
  if(family_table_morocco$Grand_father1[which(family_table_morocco$OffspringID==couple_table_morocco$Father[i])]==family_table_morocco$Grand_father2[which(family_table_morocco$OffspringID==couple_table_morocco$Mother[i])] & family_table_morocco$Grand_mother1[which(family_table_morocco$OffspringID==couple_table_morocco$Father[i])]==family_table_morocco$Grand_mother2[which(family_table_morocco$OffspringID==couple_table_morocco$Mother[i])]){
    couple_table_morocco$full_cousins[i] <- "yes"
  }
    }
      if(!is.na(family_table_morocco$Grand_father2[which(family_table_morocco$OffspringID==couple_table_morocco$Father[i])]) & !is.na(family_table_morocco$Grand_father1[which(family_table_morocco$OffspringID==couple_table_morocco$Mother[i])]) & !is.na(family_table_morocco$Grand_mother2[which(family_table_morocco$OffspringID==couple_table_morocco$Father[i])]) & !is.na(family_table_morocco$Grand_mother1[which(family_table_morocco$OffspringID==couple_table_morocco$Mother[i])])){
  if(family_table_morocco$Grand_father2[which(family_table_morocco$OffspringID==couple_table_morocco$Father[i])]==family_table_morocco$Grand_father1[which(family_table_morocco$OffspringID==couple_table_morocco$Mother[i])] & family_table_morocco$Grand_mother2[which(family_table_morocco$OffspringID==couple_table_morocco$Father[i])]==family_table_morocco$Grand_mother1[which(family_table_morocco$OffspringID==couple_table_morocco$Mother[i])]){
    couple_table_morocco$full_cousins[i] <- "yes"
  }
      }
        if(!is.na(family_table_morocco$Grand_father2[which(family_table_morocco$OffspringID==couple_table_morocco$Father[i])]) & !is.na(family_table_morocco$Grand_father2[which(family_table_morocco$OffspringID==couple_table_morocco$Mother[i])]) & !is.na(family_table_morocco$Grand_mother2[which(family_table_morocco$OffspringID==couple_table_morocco$Father[i])]) & !is.na(family_table_morocco$Grand_mother2[which(family_table_morocco$OffspringID==couple_table_morocco$Mother[i])])){
  if(family_table_morocco$Grand_father2[which(family_table_morocco$OffspringID==couple_table_morocco$Father[i])]==family_table_morocco$Grand_father2[which(family_table_morocco$OffspringID==couple_table_morocco$Mother[i])] & family_table_morocco$Grand_mother2[which(family_table_morocco$OffspringID==couple_table_morocco$Father[i])]==family_table_morocco$Grand_mother2[which(family_table_morocco$OffspringID==couple_table_morocco$Mother[i])]){
    couple_table_morocco$full_cousins[i] <- "yes"
  }
        }
  #halfcousins
          if(!is.na(family_table_morocco$Grand_mother1[which(family_table_morocco$OffspringID==couple_table_morocco$Father[i])]) & !is.na(family_table_morocco$Grand_mother1[which(family_table_morocco$OffspringID==couple_table_morocco$Mother[i])])){
  if(family_table_morocco$Grand_mother1[which(family_table_morocco$OffspringID==couple_table_morocco$Father[i])]==family_table_morocco$Grand_mother1[which(family_table_morocco$OffspringID==couple_table_morocco$Mother[i])]){
    couple_table_morocco$half_cousins[i] <- "yes"
  }
          }
            if(!is.na(family_table_morocco$Grand_mother1[which(family_table_morocco$OffspringID==couple_table_morocco$Father[i])]) & !is.na(family_table_morocco$Grand_mother2[which(family_table_morocco$OffspringID==couple_table_morocco$Mother[i])])){
  if(family_table_morocco$Grand_mother1[which(family_table_morocco$OffspringID==couple_table_morocco$Father[i])]==family_table_morocco$Grand_mother2[which(family_table_morocco$OffspringID==couple_table_morocco$Mother[i])]){
    couple_table_morocco$half_cousins[i] <- "yes"
  }
        }
              if(!is.na(family_table_morocco$Grand_mother2[which(family_table_morocco$OffspringID==couple_table_morocco$Father[i])]) & !is.na(family_table_morocco$Grand_mother1[which(family_table_morocco$OffspringID==couple_table_morocco$Mother[i])])){
  if(family_table_morocco$Grand_mother2[which(family_table_morocco$OffspringID==couple_table_morocco$Father[i])]==family_table_morocco$Grand_mother1[which(family_table_morocco$OffspringID==couple_table_morocco$Mother[i])]){
    couple_table_morocco$half_cousins[i] <- "yes"
  }
              }
                if(!is.na(family_table_morocco$Grand_mother2[which(family_table_morocco$OffspringID==couple_table_morocco$Father[i])]) & !is.na(family_table_morocco$Grand_mother2[which(family_table_morocco$OffspringID==couple_table_morocco$Mother[i])])){
  if(family_table_morocco$Grand_mother2[which(family_table_morocco$OffspringID==couple_table_morocco$Father[i])]==family_table_morocco$Grand_mother2[which(family_table_morocco$OffspringID==couple_table_morocco$Mother[i])]){
    couple_table_morocco$half_cousins[i] <- "yes"
  }
                }
            if(!is.na(family_table_morocco$Grand_father1[which(family_table_morocco$OffspringID==couple_table_morocco$Father[i])]) & !is.na(family_table_morocco$Grand_father1[which(family_table_morocco$OffspringID==couple_table_morocco$Mother[i])])){
  if(family_table_morocco$Grand_father1[which(family_table_morocco$OffspringID==couple_table_morocco$Father[i])]==family_table_morocco$Grand_father1[which(family_table_morocco$OffspringID==couple_table_morocco$Mother[i])]){
    couple_table_morocco$half_cousins[i] <- "yes"
  }
          }
            if(!is.na(family_table_morocco$Grand_father1[which(family_table_morocco$OffspringID==couple_table_morocco$Father[i])]) & !is.na(family_table_morocco$Grand_father2[which(family_table_morocco$OffspringID==couple_table_morocco$Mother[i])])){
  if(family_table_morocco$Grand_father1[which(family_table_morocco$OffspringID==couple_table_morocco$Father[i])]==family_table_morocco$Grand_father2[which(family_table_morocco$OffspringID==couple_table_morocco$Mother[i])]){
    couple_table_morocco$half_cousins[i] <- "yes"
  }
        }
              if(!is.na(family_table_morocco$Grand_father2[which(family_table_morocco$OffspringID==couple_table_morocco$Father[i])]) & !is.na(family_table_morocco$Grand_father1[which(family_table_morocco$OffspringID==couple_table_morocco$Mother[i])])){
  if(family_table_morocco$Grand_father2[which(family_table_morocco$OffspringID==couple_table_morocco$Father[i])]==family_table_morocco$Grand_father1[which(family_table_morocco$OffspringID==couple_table_morocco$Mother[i])]){
    couple_table_morocco$half_cousins[i] <- "yes"
  }
              }
                if(!is.na(family_table_morocco$Grand_father2[which(family_table_morocco$OffspringID==couple_table_morocco$Father[i])]) & !is.na(family_table_morocco$Grand_father2[which(family_table_morocco$OffspringID==couple_table_morocco$Mother[i])])){
  if(family_table_morocco$Grand_father2[which(family_table_morocco$OffspringID==couple_table_morocco$Father[i])]==family_table_morocco$Grand_father2[which(family_table_morocco$OffspringID==couple_table_morocco$Mother[i])]){
    couple_table_morocco$half_cousins[i] <- "yes"
  }
                }
  #full aunt-uncle
    if(!is.na(family_table_morocco$Father[which(family_table_morocco$OffspringID==couple_table_morocco$Father[i])]) & !is.na(family_table_morocco$Mother[which(family_table_morocco$OffspringID==couple_table_morocco$Father[i])]) & !is.na(family_table_morocco$Grand_father1[which(family_table_morocco$OffspringID==couple_table_morocco$Mother[i])]) & !is.na(family_table_morocco$Grand_mother1[which(family_table_morocco$OffspringID==couple_table_morocco$Mother[i])])){
  if(family_table_morocco$Father[which(family_table_morocco$OffspringID==couple_table_morocco$Father[i])]==family_table_morocco$Grand_father1[which(family_table_morocco$OffspringID==couple_table_morocco$Mother[i])] & family_table_morocco$Mother[which(family_table_morocco$OffspringID==couple_table_morocco$Father[i])]==family_table_morocco$Grand_mother1[which(family_table_morocco$OffspringID==couple_table_morocco$Mother[i])]){
    couple_table_morocco$uncle_aunt[i] <- "yes"
  }
  }
    if(!is.na(family_table_morocco$Father[which(family_table_morocco$OffspringID==couple_table_morocco$Father[i])]) & !is.na(family_table_morocco$Mother[which(family_table_morocco$OffspringID==couple_table_morocco$Father[i])]) & !is.na(family_table_morocco$Grand_father2[which(family_table_morocco$OffspringID==couple_table_morocco$Mother[i])]) & !is.na(family_table_morocco$Grand_mother2[which(family_table_morocco$OffspringID==couple_table_morocco$Mother[i])])){
  if(family_table_morocco$Father[which(family_table_morocco$OffspringID==couple_table_morocco$Father[i])]==family_table_morocco$Grand_father2[which(family_table_morocco$OffspringID==couple_table_morocco$Mother[i])] & family_table_morocco$Mother[which(family_table_morocco$OffspringID==couple_table_morocco$Father[i])]==family_table_morocco$Grand_mother2[which(family_table_morocco$OffspringID==couple_table_morocco$Mother[i])]){
    couple_table_morocco$uncle_aunt[i] <- "yes"
  }
    }
      if(!is.na(family_table_morocco$Father[which(family_table_morocco$OffspringID==couple_table_morocco$Mother[i])]) & !is.na(family_table_morocco$Mother[which(family_table_morocco$OffspringID==couple_table_morocco$Mother[i])]) & !is.na(family_table_morocco$Grand_father1[which(family_table_morocco$OffspringID==couple_table_morocco$Father[i])]) & !is.na(family_table_morocco$Grand_mother1[which(family_table_morocco$OffspringID==couple_table_morocco$Father[i])])){
  if(family_table_morocco$Father[which(family_table_morocco$OffspringID==couple_table_morocco$Mother[i])]==family_table_morocco$Grand_father1[which(family_table_morocco$OffspringID==couple_table_morocco$Father[i])] & family_table_morocco$Mother[which(family_table_morocco$OffspringID==couple_table_morocco$Mother[i])]==family_table_morocco$Grand_mother1[which(family_table_morocco$OffspringID==couple_table_morocco$Father[i])]){
    couple_table_morocco$uncle_aunt[i] <- "yes"
  }
      }
        if(!is.na(family_table_morocco$Father[which(family_table_morocco$OffspringID==couple_table_morocco$Mother[i])]) & !is.na(family_table_morocco$Mother[which(family_table_morocco$OffspringID==couple_table_morocco$Mother[i])]) & !is.na(family_table_morocco$Grand_father2[which(family_table_morocco$OffspringID==couple_table_morocco$Father[i])]) & !is.na(family_table_morocco$Grand_mother2[which(family_table_morocco$OffspringID==couple_table_morocco$Father[i])])){
  if(family_table_morocco$Father[which(family_table_morocco$OffspringID==couple_table_morocco$Mother[i])]==family_table_morocco$Grand_father2[which(family_table_morocco$OffspringID==couple_table_morocco$Father[i])] & family_table_morocco$Mother[which(family_table_morocco$OffspringID==couple_table_morocco$Mother[i])]==family_table_morocco$Grand_mother2[which(family_table_morocco$OffspringID==couple_table_morocco$Father[i])]){
    couple_table_morocco$uncle_aunt[i] <- "yes"
  }
        }
    #half uncle_aunt
          if(!is.na(family_table_morocco$Father[which(family_table_morocco$OffspringID==couple_table_morocco$Father[i])]) & !is.na(family_table_morocco$Grand_father1[which(family_table_morocco$OffspringID==couple_table_morocco$Mother[i])])){
  if(family_table_morocco$Father[which(family_table_morocco$OffspringID==couple_table_morocco$Father[i])]==family_table_morocco$Grand_father1[which(family_table_morocco$OffspringID==couple_table_morocco$Mother[i])]){
    couple_table_morocco$half_uncle_aunt[i] <- "yes"
  }
          }
            if(!is.na(family_table_morocco$Father[which(family_table_morocco$OffspringID==couple_table_morocco$Father[i])]) & !is.na(family_table_morocco$Grand_father2[which(family_table_morocco$OffspringID==couple_table_morocco$Mother[i])])){
  if(family_table_morocco$Father[which(family_table_morocco$OffspringID==couple_table_morocco$Father[i])]==family_table_morocco$Grand_father2[which(family_table_morocco$OffspringID==couple_table_morocco$Mother[i])]){
    couple_table_morocco$half_uncle_aunt[i] <- "yes"
  }
        }
              if(!is.na(family_table_morocco$Mother[which(family_table_morocco$OffspringID==couple_table_morocco$Father[i])]) & !is.na(family_table_morocco$Grand_mother1[which(family_table_morocco$OffspringID==couple_table_morocco$Mother[i])])){
  if(family_table_morocco$Mother[which(family_table_morocco$OffspringID==couple_table_morocco$Father[i])]==family_table_morocco$Grand_mother1[which(family_table_morocco$OffspringID==couple_table_morocco$Mother[i])]){
    couple_table_morocco$half_uncle_aunt[i] <- "yes"
  }
              }
                if(!is.na(family_table_morocco$Mother[which(family_table_morocco$OffspringID==couple_table_morocco$Father[i])]) & !is.na(family_table_morocco$Grand_mother2[which(family_table_morocco$OffspringID==couple_table_morocco$Mother[i])])){
  if(family_table_morocco$Mother[which(family_table_morocco$OffspringID==couple_table_morocco$Father[i])]==family_table_morocco$Grand_mother2[which(family_table_morocco$OffspringID==couple_table_morocco$Mother[i])]){
    couple_table_morocco$half_uncle_aunt[i] <- "yes"
  }
                }
            if(!is.na(family_table_morocco$Father[which(family_table_morocco$OffspringID==couple_table_morocco$Mother[i])]) & !is.na(family_table_morocco$Grand_father1[which(family_table_morocco$OffspringID==couple_table_morocco$Father[i])])){
  if(family_table_morocco$Father[which(family_table_morocco$OffspringID==couple_table_morocco$Mother[i])]==family_table_morocco$Grand_father1[which(family_table_morocco$OffspringID==couple_table_morocco$Father[i])]){
    couple_table_morocco$half_uncle_aunt[i] <- "yes"
  }
          }
            if(!is.na(family_table_morocco$Father[which(family_table_morocco$OffspringID==couple_table_morocco$Mother[i])]) & !is.na(family_table_morocco$Grand_father2[which(family_table_morocco$OffspringID==couple_table_morocco$Father[i])])){
  if(family_table_morocco$Father[which(family_table_morocco$OffspringID==couple_table_morocco$Mother[i])]==family_table_morocco$Grand_father2[which(family_table_morocco$OffspringID==couple_table_morocco$Father[i])]){
    couple_table_morocco$half_uncle_aunt[i] <- "yes"
  }
        }
              if(!is.na(family_table_morocco$Mother[which(family_table_morocco$OffspringID==couple_table_morocco$Mother[i])]) & !is.na(family_table_morocco$Grand_mother1[which(family_table_morocco$OffspringID==couple_table_morocco$Father[i])])){
  if(family_table_morocco$Mother[which(family_table_morocco$OffspringID==couple_table_morocco$Mother[i])]==family_table_morocco$Grand_mother1[which(family_table_morocco$OffspringID==couple_table_morocco$Father[i])]){
    couple_table_morocco$half_uncle_aunt[i] <- "yes"
  }
              }
                if(!is.na(family_table_morocco$Mother[which(family_table_morocco$OffspringID==couple_table_morocco$Mother[i])]) & !is.na(family_table_morocco$Grand_mother2[which(family_table_morocco$OffspringID==couple_table_morocco$Father[i])])){
  if(family_table_morocco$Mother[which(family_table_morocco$OffspringID==couple_table_morocco$Mother[i])]==family_table_morocco$Grand_mother2[which(family_table_morocco$OffspringID==couple_table_morocco$Father[i])]){
    couple_table_morocco$half_uncle_aunt[i] <- "yes"
  }
                }
  #great-grand-parent
    if(!is.na(family_table_morocco$Great_grand_father1[which(family_table_morocco$OffspringID==couple_table_morocco$Mother[i])])){
  if(couple_table_morocco$Father[i] == family_table_morocco$Great_grand_father1[which(family_table_morocco$OffspringID==couple_table_morocco$Mother[i])]){
    couple_table_morocco$great_grand_parent[i] <- "yes"
  }
    }
    if(!is.na(family_table_morocco$Great_grand_father2[which(family_table_morocco$OffspringID==couple_table_morocco$Mother[i])])){
  if(couple_table_morocco$Father[i] == family_table_morocco$Great_grand_father2[which(family_table_morocco$OffspringID==couple_table_morocco$Mother[i])]){
    couple_table_morocco$great_grand_parent[i] <- "yes"
  }
    }
    if(!is.na(family_table_morocco$Great_grand_father3[which(family_table_morocco$OffspringID==couple_table_morocco$Mother[i])])){
  if(couple_table_morocco$Father[i] == family_table_morocco$Great_grand_father3[which(family_table_morocco$OffspringID==couple_table_morocco$Mother[i])]){
    couple_table_morocco$great_grand_parent[i] <- "yes"
  }
    }
    if(!is.na(family_table_morocco$Great_grand_father4[which(family_table_morocco$OffspringID==couple_table_morocco$Mother[i])])){
  if(couple_table_morocco$Father[i] == family_table_morocco$Great_grand_father4[which(family_table_morocco$OffspringID==couple_table_morocco$Mother[i])]){
    couple_table_morocco$great_grand_parent[i] <- "yes"
  }
    }
      if(!is.na(family_table_morocco$Great_grand_mother1[which(family_table_morocco$OffspringID==couple_table_morocco$Father[i])])){
  if(couple_table_morocco$Mother[i] == family_table_morocco$Great_grand_mother1[which(family_table_morocco$OffspringID==couple_table_morocco$Father[i])]){
    couple_table_morocco$great_grand_parent[i] <- "yes"
  }
    }
      if(!is.na(family_table_morocco$Great_grand_mother2[which(family_table_morocco$OffspringID==couple_table_morocco$Father[i])])){
  if(couple_table_morocco$Mother[i] == family_table_morocco$Great_grand_mother2[which(family_table_morocco$OffspringID==couple_table_morocco$Father[i])]){
    couple_table_morocco$great_grand_parent[i] <- "yes"
  }
      }
        if(!is.na(family_table_morocco$Great_grand_mother3[which(family_table_morocco$OffspringID==couple_table_morocco$Father[i])])){
  if(couple_table_morocco$Mother[i] == family_table_morocco$Great_grand_mother3[which(family_table_morocco$OffspringID==couple_table_morocco$Father[i])]){
    couple_table_morocco$great_grand_parent[i] <- "yes"
  }
        }
      if(!is.na(family_table_morocco$Great_grand_mother4[which(family_table_morocco$OffspringID==couple_table_morocco$Father[i])])){
  if(couple_table_morocco$Mother[i] == family_table_morocco$Great_grand_mother4[which(family_table_morocco$OffspringID==couple_table_morocco$Father[i])]){
    couple_table_morocco$great_grand_parent[i] <- "yes"
  }
    }  
}

#make a table with only cases of incest
vector_no_incest_morocco <- vector()
for(i in 1:nrow(couple_table_morocco)){
  if(is.na(couple_table_morocco$full_siblings[i]) &
    is.na(couple_table_morocco$half_siblings[i]) &
    is.na(couple_table_morocco$parent[i]) &
    is.na(couple_table_morocco$grand_parent[i]) &
    is.na(couple_table_morocco$full_cousins[i]) &
    is.na(couple_table_morocco$half_cousins[i]) &
    is.na(couple_table_morocco$uncle_aunt[i]) &
    is.na(couple_table_morocco$half_uncle_aunt[i]) &
    is.na(couple_table_morocco$great_grand_parent[i])){
    vector_no_incest_morocco <- c(vector_no_incest_morocco, i)
  }
}  
table_incest_morocco <- couple_table_morocco[-vector_no_incest_morocco,]

#display these incest cases on the tree (mother and father)
node_colors_ter_cluster1_incest <- node_colors_ter_cluster1
for(i in 1:length(node_colors_ter_cluster1)){
  for(j in 1:nrow(table_incest_morocco)){
  if(V(graph_dogs_ter_cluster1)$name[i]==table_incest_morocco$Father[j]){node_colors_ter_cluster1_incest[i] <- "yellow"}
  if(V(graph_dogs_ter_cluster1)$name[i]==table_incest_morocco$Mother[j]){node_colors_ter_cluster1_incest[i] <- "yellow"}
}
}
plot.igraph(graph_dogs_ter_cluster1, vertex.shape=node_shapes_ter_cluster1, vertex.color=node_colors_ter_cluster1_incest, vertex.label=NA, vertex.size=node_size_ter_cluster1, edge.arrow.size=0.3, edge.arrow.width=0.5, edge.width=2, edge.color=ifelse(E(graph_dogs_ter_cluster1)$action=="undirected","purple","black"), edge.arrow.mode=ifelse(E(graph_dogs_ter_cluster1)$action=="undirected","-",">"), layout=layout_with_kk)

table_incest_morocco

```


## 1.5 - Sex-biased dispersal in Chornobyl

In the Chornobyl data set, individuals were sampled in two different locations, with about 15km distance between these locations. In this part, we investigate if individuals are closer in the network if they are from the same location, and if the "outlier" individuals have some specificity that could explain their different position in the tree.
We first display these sampling locations in the tree. Then, we calculate for each individual its average distance in the parentage tree (taken here as a network) with individuals sampled in the same location (i.e., "distance intra-location") and individuals sampled in the other location (i.e., "distance extra-location"). Then, we compare the sex-ratio of these individuals with the sex-ration of all the individuals. Finaly, we display these individuals on the genealogy tree.

```{r locality}

node_colors_ter_cherno_cluster2_locality <- node_colors_ter_cherno_cluster2
for(i in 142:length(node_colors_ter_cherno_cluster2)){
  if(str_contains(V(graph_dogs_ter_cherno_cluster2)$name[i],"Chern_City")){node_colors_ter_cherno_cluster2_locality[i] <- "blue"}
  if(str_contains(V(graph_dogs_ter_cherno_cluster2)$name[i],"CNPP")){node_colors_ter_cherno_cluster2_locality[i] <- "pink"}
  if(str_contains(V(graph_dogs_ter_cherno_cluster2)$name[i],"_U")){node_colors_ter_cherno_cluster2_locality[i] <- "lightgreen"} #sex unknown
}

names_no_info_sex_cherno <- pedigree_dogs_cherno$OffspringID[which(pedigree_dogs_cherno$Sex=="no_info")]

vertex_label_ter_cherno_cluster2_locality <- rep(NA, length(V(graph_dogs_ter_cherno_cluster2)$name))
for(i in 1:length(vertex_label_ter_cherno_cluster2_locality)){
  for(j in 1:length(names_no_info_sex_cherno)){
    if(V(graph_dogs_ter_cherno_cluster2)$name[i]==names_no_info_sex_cherno[j]){vertex_label_ter_cherno_cluster2_locality[i] <- V(graph_dogs_ter_cherno_cluster2)$name[i]}
  }
}
plot.igraph(graph_dogs_ter_cherno_cluster2, vertex.shape=node_shapes_ter_cherno_cluster2, vertex.color=node_colors_ter_cherno_cluster2_locality, vertex.size=node_size_ter_cherno_cluster2, edge.arrow.size=0.3, edge.arrow.width=0.5, edge.width=2, edge.color=ifelse(E(graph_dogs_ter_cherno_cluster2)$action=="undirected","purple","black"), edge.arrow.mode=ifelse(E(graph_dogs_ter_cherno_cluster2)$action=="undirected","-",">"),vertex.label=NA, vertex.label.cex=0.7, vertex.label.color="grey6", vertex.label.family="sans", vertex.label.dist=1, layout=layout_with_kk)

#first step is to create a matrix
num_nodes_cherno <- nrow(pedigree_dogs_cherno)
matrix_dogs_cherno <- matrix(0, nrow=num_nodes_cherno, ncol=num_nodes_cherno)
colnames(matrix_dogs_cherno) <- pedigree_dogs_cherno$OffspringID
rownames(matrix_dogs_cherno) <- pedigree_dogs_cherno$OffspringID
for(i in 1:286){
  for(j in 1:num_nodes_cherno){
    if(rownames(matrix_dogs_cherno)[j]==pedigree_dogs_cherno$Father[i]){matrix_dogs_cherno[j,i] <- 1}
  }
}
for(i in 1:286){
  for(j in 1:num_nodes_cherno){
    if(rownames(matrix_dogs_cherno)[j]==pedigree_dogs_cherno$Mother[i]){matrix_dogs_cherno[j,i] <- 1}
  }
}
net_dogs_cherno <- as.network(x=matrix_dogs_cherno, directed=T, loops=F, matrix.type="adjacency")

#add sex to the network
network::set.vertex.attribute(net_dogs_cherno, "sex", pedigree_dogs_cherno$Sex)
network::set.vertex.attribute(net_dogs_cherno, "type", pedigree_dogs_cherno$pedigree_r)
node_colors_cherno <- rep("", num_nodes_cherno)
for(i in 1:num_nodes_cherno){
  if(get.node.attr(net_dogs_cherno,"sex")[i]=="1"){node_colors_cherno[i] <- "lightblue"}
  if(get.node.attr(net_dogs_cherno,"sex")[i]=="2"){node_colors_cherno[i] <- "salmon"}
  if(get.node.attr(net_dogs_cherno,"sex")[i]=="no_info"){node_colors_cherno[i] <- "lightyellow"}
}
node_shape_cherno <- rep("", num_nodes_cherno)
for(i in 1:num_nodes_cherno){
  if(get.node.attr(net_dogs_cherno,"sex")[i]=="1"){node_shape_cherno[i] <- "square"}
  if(get.node.attr(net_dogs_cherno,"sex")[i]=="2"){node_shape_cherno[i] <- "circle"}
  if(get.node.attr(net_dogs_cherno,"sex")[i]=="no_info"){node_shape_cherno[i] <- "circle"}
}
node_color_type_cherno <- node_colors_cherno
for(i in 1:num_nodes_cherno){
  if(get.node.attr(net_dogs_cherno,"type")[i]=="inferred_individual"){node_color_type_cherno[i] <- "white"}
}
graph_dogs_cherno <- graph_from_adjacency_matrix(matrix_dogs_cherno, mode="directed","adjacency")

name_indiv <- V(graph_dogs_cherno)$name
average_group <- rep(NA, length(V(graph_dogs_cherno)$name))
average_other_group <- rep(NA, length(V(graph_dogs_cherno)$name))
name_group <- rep(NA, length(V(graph_dogs_cherno)$name))
table_distance <- as.data.frame(cbind(name_indiv, average_group, average_other_group, name_group))

for(i in 1:nrow(table_distance)){
  if(str_contains(table_distance$name_indiv[i], "CNPP")){table_distance$name_group[i] <- "CNPP"}
  if(str_contains(table_distance$name_indiv[i], "Chern_City")){table_distance$name_group[i] <- "Chern_City"}
}


for(i in 1:286){
  if(table_distance$name_group[i]=="CNPP"){
    vector_distance_1 <- vector()
    vector_distance_2 <- vector()
    for(j in 1:length(V(graph_dogs_cherno)$name)-1){
     if(str_contains(rownames(t(as.data.frame(distances(graph_dogs_cherno, table_distance$name_indiv[i] ))))[j], "CNPP") ){
       vector_distance_1 <- c(vector_distance_1, t(as.data.frame(distances(graph_dogs_cherno, table_distance$name_indiv[i])))[j,1] ) 
      }
      if(str_contains(rownames(t(as.data.frame(distances(graph_dogs_cherno, table_distance$name_indiv[i] ))))[j], "Chern_City") ){
        vector_distance_2 <- c(vector_distance_2, t(as.data.frame(distances(graph_dogs_cherno, table_distance$name_indiv[i])))[j,1] ) 
      }
    }
    table_distance$average_group[i] <- mean(vector_distance_1[which(vector_distance_1!=Inf)])
    table_distance$average_other_group[i] <- mean(vector_distance_2[which(vector_distance_2!=Inf)])
  }
  
  if(table_distance$name_group[i]=="Chern_City"){
        vector_distance_1 <- vector()
    vector_distance_2 <- vector()
    for(j in 1:length(V(graph_dogs_cherno)$name)-1){
      if(str_contains(rownames(t(as.data.frame(distances(graph_dogs_cherno, table_distance$name_indiv[i] ))))[j], "Chern_City") ){
        vector_distance_1 <- c(vector_distance_1, t(as.data.frame(distances(graph_dogs_cherno, table_distance$name_indiv[i])))[j,1] ) 
      }
      if(str_contains(rownames(t(as.data.frame(distances(graph_dogs_cherno, table_distance$name_indiv[i] ))))[j], "CNPP") ){
        vector_distance_2 <- c(vector_distance_2, t(as.data.frame(distances(graph_dogs_cherno, table_distance$name_indiv[i])))[j,1] ) 
      }
    }
    table_distance$average_group[i] <- mean(vector_distance_1[which(vector_distance_1!=Inf)])
    table_distance$average_other_group[i] <- mean(vector_distance_2[which(vector_distance_2!=Inf)])
  }
}
colnames(table_distance) <- c("name_indiv", "average_group", "average_other_group", "name_group")

# Represent the two clusters "network distances"
table_distance_CNPP <- rbind(table_distance[which(table_distance$name_group=="CNPP"),],table_distance[which(table_distance$name_group=="CNPP"),])
type_distance <- c(rep("distance_intra", nrow(table_distance_CNPP)/2), rep("distance_extra", nrow(table_distance_CNPP)/2))
distance <- c(table_distance_CNPP$average_group[1:(nrow(table_distance_CNPP)/2)], table_distance_CNPP$average_other_group[1:(nrow(table_distance_CNPP)/2)])
table_distance_CNPP <- cbind(table_distance_CNPP, type_distance, distance)
ggplot(data=table_distance_CNPP, aes(x=as.numeric(distance)))+
  geom_density(aes(color=type_distance))+
  xlab(paste("Average distance from other", "\n", "individuals (from the CNPP)"))+
  theme_classic()

table_distance_ChernCity <- rbind(table_distance[which(table_distance$name_group=="Chern_City"),],table_distance[which(table_distance$name_group=="Chern_City"),])
type_distance <- c(rep("distance_intra", nrow(table_distance_ChernCity)/2), rep("distance_extra", nrow(table_distance_ChernCity)/2))
distance <- c(table_distance_ChernCity$average_group[1:(nrow(table_distance_ChernCity)/2)], table_distance_ChernCity$average_other_group[1:(nrow(table_distance_ChernCity)/2)])
table_distance_ChernCity <- cbind(table_distance_ChernCity, type_distance, distance)
ggplot(data=table_distance_ChernCity, aes(x=as.numeric(distance)))+
  geom_density(aes(color=type_distance))+
  xlab(paste("Average distance from other", "\n", "individuals (from the Chornobyl City)"))+
  theme_classic()

#identification of the individuals for which the average distance with individuals from its own group is larger than average distance with individuals from other groups
external_individuals <- table_distance$name_indiv[which(as.numeric(table_distance$average_group)>as.numeric(table_distance$average_other_group))]
sex_external_individuals <- rep(NA, length(external_individuals))
for(i in 1:length(external_individuals)){
  sex_external_individuals[i] <- pedigree_dogs_cherno$Sex[which(pedigree_dogs_cherno$OffspringID==external_individuals[i])]
}

contingency_external <- table(sex_external_individuals)
contingency_internal <- table(pedigree_dogs_cherno$Sex[1:286])
contingency_internal[[1]] <- contingency_internal[[1]]-contingency_external[[1]]
contingency_internal[[2]] <- contingency_internal[[2]]-contingency_external[[2]]
contingency_internal[[3]] <- contingency_internal[[3]]-contingency_external[[3]]
contingency_intext <- rbind(contingency_external,contingency_internal)

chisq.test(contingency_intext[,1:2])

#Display them in yellow on the tree
node_colors_ter_cherno_cluster2_external <- node_colors_ter_cherno_cluster2
for(i in 1:length(node_colors_ter_cherno_cluster2)){
  for(j in 1:length(external_individuals)){
  if(V(graph_dogs_ter_cherno_cluster2)$name[i]==external_individuals[j]){node_colors_ter_cherno_cluster2_external[i] <- "yellow"}
}
}
plot.igraph(graph_dogs_ter_cherno_cluster2, vertex.shape=node_shapes_ter_cherno_cluster2, vertex.color=node_colors_ter_cherno_cluster2_external, vertex.label=NA, vertex.size=node_size_ter_cherno_cluster2, edge.arrow.size=0.3, edge.arrow.width=0.5, edge.width=2, edge.color=ifelse(E(graph_dogs_ter_cherno_cluster2)$action=="undirected","purple","black"), edge.arrow.mode=ifelse(E(graph_dogs_ter_cherno_cluster2)$action=="undirected","-",">"), layout=layout_with_kk)

```


## 1.6 - Social network in Morocco

We make glm with negative binomial distribution and F tests. We also display the distribution of several social network measures.

```{r social_network}

sn_total2 <- fread("social_network_data.csv") #a file with information on social network measures, number of offspring, partners, sex

###### DEGREE
glm_all_degree <- glm.nb(sn_total2$number_offspring_all~sn_total2$average_degree+sn_total2$average_days+sn_total2$Sex+sn_total2$average_degree:sn_total2$Sex)
Anova(glm_all_degree, test="F")
glm_all_degree_wl <- glm.nb(sn_total2$number_offspring_wl~sn_total2$average_degree+sn_total2$average_days+sn_total2$Sex+sn_total2$average_degree:sn_total2$Sex)
Anova(glm_all_degree_wl, test="F")
glm_all_degree_wl <- glm.nb(sn_total2$number_offspring_wl~sn_total2$average_degree+sn_total2$average_days+sn_total2$Sex+sn_total2$average_degree:sn_total2$Sex)
Anova(glm_all_degree_wl, test="F")
glm_fm_degree <- glm.nb(sn_total2$number_offspring_all~sn_total2$average_degree_fm+sn_total2$average_days+sn_total2$Sex+sn_total2$average_degree_fm:sn_total2$Sex)
Anova(glm_fm_degree, test="F")
glm_fm_degree_wl <- glm.nb(sn_total2$number_offspring_wl~sn_total2$average_degree_fm+sn_total2$average_days+sn_total2$Sex+sn_total2$average_degree_fm:sn_total2$Sex)
Anova(glm_fm_degree_wl, test="F")
glm_mm_degree <- glm.nb(sn_total2$number_offspring_all~sn_total2$average_degree_mm+sn_total2$average_days)
Anova(glm_mm_degree, test="F")
glm_mm_degree_wl <- glm.nb(sn_total2$number_offspring_wl~sn_total2$average_degree_mm+sn_total2$average_days)
Anova(glm_mm_degree_wl, test="F")
glm_ff_degree <- glm.nb(sn_total2$number_offspring_all~sn_total2$average_degree_ff+sn_total2$average_days)
Anova(glm_ff_degree, test="F") #sign
glm_ff_degree_wl <- glm.nb(sn_total2$number_offspring_wl~sn_total2$average_degree_ff+sn_total2$average_days)
Anova(glm_ff_degree_wl, test="F")

###### STRENGTH
glm_all_strength <- glm.nb(sn_total2$number_offspring_all~sn_total2$average_strength+sn_total2$average_days+sn_total2$Sex+sn_total2$average_strength:sn_total2$Sex)
Anova(glm_all_strength, test="F")
glm_all_strength_wl <- glm.nb(sn_total2$number_offspring_wl~sn_total2$average_strength+sn_total2$average_days+sn_total2$Sex+sn_total2$average_strength:sn_total2$Sex)
Anova(glm_all_strength_wl, test="F")
glm_fm_strength <- glm.nb(sn_total2$number_offspring_all~sn_total2$average_strength_fm+sn_total2$average_days+sn_total2$Sex+sn_total2$average_strength_fm:sn_total2$Sex)
Anova(glm_fm_strength, test="F")
glm_fm_strength_wl <- glm.nb(sn_total2$number_offspring_wl~sn_total2$average_strength_fm+sn_total2$average_days+sn_total2$Sex+sn_total2$average_strength_fm:sn_total2$Sex)
Anova(glm_fm_strength_wl, test="F")
glm_mm_strength <- glm.nb(sn_total2$number_offspring_all~sn_total2$average_strength_mm+sn_total2$average_days)
Anova(glm_mm_strength, test="F")
glm_mm_strength_wl <- glm.nb(sn_total2$number_offspring_wl~sn_total2$average_strength_mm+sn_total2$average_days)
Anova(glm_mm_strength_wl, test="F")
glm_ff_strength <- glm.nb(sn_total2$number_offspring_all~sn_total2$average_strength_ff+sn_total2$average_days)
Anova(glm_ff_strength, test="F")
glm_ff_strength_wl <- glm.nb(sn_total2$number_offspring_wl~sn_total2$average_strength_ff+sn_total2$average_days)
Anova(glm_ff_strength_wl, test="F")

###### EIGEN CENTRALITY
glm_all_eigen <- glm.nb(sn_total2$number_offspring_all~sn_total2$average_eigen_all+sn_total2$average_days+sn_total2$Sex+sn_total2$average_eigen_all:sn_total2$Sex)
Anova(glm_all_eigen, test="F")
glm_all_eigen_wl <- glm.nb(sn_total2$number_offspring_wl~sn_total2$average_eigen_all+sn_total2$average_days+sn_total2$Sex+sn_total2$average_eigen_all:sn_total2$Sex)
Anova(glm_all_eigen_wl, test="F")
glm_fm_eigen <- glm.nb(sn_total2$number_offspring_all~sn_total2$average_eigen_fm+sn_total2$average_days+sn_total2$Sex+sn_total2$average_eigen_fm:sn_total2$Sex)
Anova(glm_fm_eigen, test="F")
glm_fm_eigen_wl <- glm.nb(sn_total2$number_offspring_wl~sn_total2$average_eigen_fm+sn_total2$average_days+sn_total2$Sex+sn_total2$average_eigen_fm:sn_total2$Sex)
Anova(glm_fm_eigen_wl, test="F")
glm_mm_eigen <- glm.nb(sn_total2$number_offspring_all~sn_total2$average_eigen_mm+sn_total2$average_days)
Anova(glm_mm_eigen, test="F")
glm_mm_eigen_wl <- glm.nb(sn_total2$number_offspring_wl~sn_total2$average_eigen_mm+sn_total2$average_days)
Anova(glm_mm_eigen_wl, test="F")
glm_ff_eigen <- glm.nb(sn_total2$number_offspring_all~sn_total2$average_eigen_ff+sn_total2$average_days)
Anova(glm_ff_eigen, test="F")
glm_ff_eigen_wl <- glm.nb(sn_total2$number_offspring_wl~sn_total2$average_eigen_ff+sn_total2$average_days)
Anova(glm_ff_eigen_wl, test="F")

###### BETWEENNESS
glm_all_betweenness <- glm.nb(sn_total2$number_offspring_all~sn_total2$average_betweenness_all+sn_total2$average_days+sn_total2$Sex+sn_total2$average_betweenness_all:sn_total2$Sex)
Anova(glm_all_betweenness, test="F")
glm_all_betweenness_wl <- glm.nb(sn_total2$number_offspring_wl~sn_total2$average_betweenness_all+sn_total2$average_days+sn_total2$Sex+sn_total2$average_betweenness_all:sn_total2$Sex)
Anova(glm_all_betweenness_wl, test="F")
glm_fm_betweenness <- glm.nb(sn_total2$number_offspring_all~sn_total2$average_betweenness_fm+sn_total2$average_days+sn_total2$Sex+sn_total2$average_betweenness_fm:sn_total2$Sex)
Anova(glm_fm_betweenness, test="F")
glm_fm_betweenness_wl <- glm.nb(sn_total2$number_offspring_wl~sn_total2$average_betweenness_fm+sn_total2$average_days+sn_total2$Sex+sn_total2$average_betweenness_fm:sn_total2$Sex)
Anova(glm_fm_betweenness_wl, test="F")
glm_mm_betweenness <- glm.nb(sn_total2$number_offspring_all~sn_total2$average_betweenness_mm+sn_total2$average_days)
Anova(glm_mm_betweenness, test="F")
glm_mm_betweenness_wl <- glm.nb(sn_total2$number_offspring_wl~sn_total2$average_betweenness_mm+sn_total2$average_days)
Anova(glm_mm_betweenness_wl, test="F")
glm_ff_betweenness <- glm.nb(sn_total2$number_offspring_all~sn_total2$average_betweenness_ff+sn_total2$average_days)
Anova(glm_ff_betweenness, test="F")
glm_ff_betweenness_wl <- glm.nb(sn_total2$number_offspring_wl~sn_total2$average_betweenness_ff+sn_total2$average_days)
Anova(glm_ff_betweenness_wl, test="F")

##### STRONGEST LINK
glm_all_strongest <- glm.nb(sn_total2$number_offspring_all~sn_total2$average_strongest_all+sn_total2$average_days+sn_total2$Sex+sn_total2$average_strongest_all:sn_total2$Sex)
Anova(glm_all_strongest, test="F")
glm_all_strongest_wl <- glm.nb(sn_total2$number_offspring_wl~sn_total2$average_strongest_all+sn_total2$average_days+sn_total2$Sex+sn_total2$average_strongest_all:sn_total2$Sex)
Anova(glm_all_strongest_wl, test="F")
glm_fm_strongest <- glm.nb(sn_total2$number_offspring_all~sn_total2$average_strongest_fm+sn_total2$average_days+sn_total2$Sex+sn_total2$average_strongest_fm:sn_total2$Sex)
Anova(glm_fm_strongest, test="F")
glm_fm_strongest_wl <- glm.nb(sn_total2$number_offspring_wl~sn_total2$average_strongest_fm+sn_total2$average_days+sn_total2$Sex+sn_total2$average_strongest_fm:sn_total2$Sex)
Anova(glm_fm_strongest_wl, test="F")
glm_mm_strongest <- glm.nb(sn_total2$number_offspring_all~sn_total2$average_strongest_mm+sn_total2$average_days)
Anova(glm_mm_strongest, test="F")
glm_mm_strongest_wl <- glm.nb(sn_total2$number_offspring_wl~sn_total2$average_strongest_mm+sn_total2$average_days)
Anova(glm_mm_strongest_wl, test="F")
glm_ff_strongest <- glm.nb(sn_total2$number_offspring_all~sn_total2$average_strongest_ff+sn_total2$average_days)
Anova(glm_ff_strongest, test="F")
glm_ff_strongest_wl <- glm.nb(sn_total2$number_offspring_wl~sn_total2$average_strongest_ff+sn_total2$average_days)
Anova(glm_ff_strongest_wl, test="F")

############ PARTNERS #########
###### DEGREE
glm_all_degree_partners <- glm.nb(sn_total2$number_partners~sn_total2$average_degree+sn_total2$average_days+sn_total2$Sex+sn_total2$average_degree:sn_total2$Sex)
Anova(glm_all_degree_partners, test="F")
glm_fm_degree_partners <- glm.nb(sn_total2$number_partners~sn_total2$average_degree_fm+sn_total2$average_days+sn_total2$Sex+sn_total2$average_degree_fm:sn_total2$Sex)
Anova(glm_fm_degree_partners, test="F")
glm_mm_degree_partners <- glm.nb(sn_total2$number_partners~sn_total2$average_degree_mm+sn_total2$average_days)
Anova(glm_mm_degree_partners, test="F")
glm_ff_degree_partners <- glm.nb(sn_total2$number_partners~sn_total2$average_degree_ff+sn_total2$average_days)
Anova(glm_ff_degree_partners, test="F") #sign

###### STRENGTH
glm_all_strength_partners <- glm.nb(sn_total2$number_partners~sn_total2$average_strength+sn_total2$average_days+sn_total2$Sex+sn_total2$average_strength:sn_total2$Sex)
Anova(glm_all_strength_partners, test="F")
glm_fm_strength_partners <- glm.nb(sn_total2$number_partners~sn_total2$average_strength_fm+sn_total2$average_days+sn_total2$Sex+sn_total2$average_strength_fm:sn_total2$Sex)
Anova(glm_fm_strength_partners, test="F")
glm_mm_strength_partners <- glm.nb(sn_total2$number_partners~sn_total2$average_strength_mm+sn_total2$average_days)
Anova(glm_mm_strength_partners, test="F")
glm_ff_strength_partners <- glm.nb(sn_total2$number_partners~sn_total2$average_strength_ff+sn_total2$average_days)
Anova(glm_ff_strength_partners, test="F")

###### EIGEN
glm_all_eigen_partners <- glm.nb(sn_total2$number_partners~sn_total2$average_eigen_all+sn_total2$average_days+sn_total2$Sex+sn_total2$average_eigen_all:sn_total2$Sex)
Anova(glm_all_eigen_partners, test="F")
glm_fm_eigen_partners <- glm.nb(sn_total2$number_partners~sn_total2$average_eigen_fm+sn_total2$average_days+sn_total2$Sex+sn_total2$average_eigen_fm:sn_total2$Sex)
Anova(glm_fm_eigen_partners, test="F")
glm_mm_eigen_partners <- glm.nb(sn_total2$number_partners~sn_total2$average_eigen_mm+sn_total2$average_days)
Anova(glm_mm_eigen_partners, test="F")
glm_ff_eigen_partners <- glm.nb(sn_total2$number_partners~sn_total2$average_eigen_ff+sn_total2$average_days)
Anova(glm_ff_eigen_partners, test="F")

###### BETWEENNESS
glm_all_betweenness_partners <- glm.nb(sn_total2$number_partners~sn_total2$average_betweenness_all+sn_total2$average_days+sn_total2$Sex+sn_total2$average_betweenness_all:sn_total2$Sex)
Anova(glm_all_betweenness_partners, test="F")
glm_fm_betweenness_partners <- glm.nb(sn_total2$number_partners~sn_total2$average_betweenness_fm+sn_total2$average_days+sn_total2$Sex+sn_total2$average_betweenness_fm:sn_total2$Sex)
Anova(glm_fm_betweenness_partners, test="F")
glm_mm_betweenness_partners <- glm.nb(sn_total2$number_partners~sn_total2$average_betweenness_mm+sn_total2$average_days)
Anova(glm_mm_betweenness_partners, test="F")
glm_ff_betweenness_partners <- glm.nb(sn_total2$number_partners~sn_total2$average_betweenness_ff+sn_total2$average_days)
Anova(glm_ff_betweenness_partners, test="F")

##### STRONGEST LINK
glm_all_strongest_partners <- glm.nb(sn_total2$number_partners~sn_total2$average_strongest_all+sn_total2$average_days+sn_total2$Sex+sn_total2$average_strongest_all:sn_total2$Sex)
Anova(glm_all_strongest_partners, test="F")
glm_fm_strongest_partners <- glm.nb(sn_total2$number_partners~sn_total2$average_strongest_fm+sn_total2$average_days+sn_total2$Sex+sn_total2$average_strongest_fm:sn_total2$Sex)
Anova(glm_fm_strongest_partners, test="F")
glm_mm_strongest_partners <- glm.nb(sn_total2$number_partners~sn_total2$average_strongest_mm+sn_total2$average_days)
Anova(glm_mm_strongest_partners, test="F")
glm_ff_strongest_partners <- glm.nb(sn_total2$number_partners~sn_total2$average_strongest_ff+sn_total2$average_days)
Anova(glm_ff_strongest_partners, test="F")


ggplot(sn_total2[which(!is.na(sn_total2$Sex)),], aes(x=average_strength, y=Sex, fill=Sex))+
  geom_density_ridges(alpha=0.8)+
  
 # geom_vline(xintercept=height_data$`Dog height`[which(tolower(height_data$Name)=="bamboo")])+
  geom_segment(x=sn_total2$average_strength[which(tolower(sn_total2$name)=="bamboo")],xend=sn_total2$average_strength[which(tolower(sn_total2$name)=="bamboo")], y=2, yend=4)+
  annotate("segment", x=sn_total2$average_strength[which(tolower(sn_total2$name)=="bamboo")]-1, xend=sn_total2$average_strength[which(tolower(sn_total2$name)=="bamboo")], y=4.5, yend=4.1, arrow=arrow(length=unit(0.3, "cm")))+
  annotate("text", x=sn_total2$average_strength[which(tolower(sn_total2$name)=="bamboo")]-1, y=4.6, label="Bamboo")+
  
    geom_segment(x=sn_total2$average_strength[which(tolower(sn_total2$name)=="yogi")],xend=sn_total2$average_strength[which(tolower(sn_total2$name)=="yogi")], y=2, yend=4)+
  annotate("segment", x=sn_total2$average_strength[which(tolower(sn_total2$name)=="yogi")]-2, xend=sn_total2$average_strength[which(tolower(sn_total2$name)=="yogi")], y=4.5, yend=4.1, arrow=arrow(length=unit(0.3, "cm")))+
  annotate("text", x=sn_total2$average_strength[which(tolower(sn_total2$name)=="yogi")]-2, y=4.6, label="Yoghi")+

    geom_segment(x=sn_total2$average_strength[which(tolower(sn_total2$name)=="booboo")],xend=sn_total2$average_strength[which(tolower(sn_total2$name)=="booboo")], y=2, yend=4)+
  annotate("segment", x=sn_total2$average_strength[which(tolower(sn_total2$name)=="booboo")], xend=sn_total2$average_strength[which(tolower(sn_total2$name)=="booboo")], y=4.5, yend=4.1, arrow=arrow(length=unit(0.3, "cm")))+
  annotate("text", x=sn_total2$average_strength[which(tolower(sn_total2$name)=="booboo")], y=4.6, label="Booboo")+
  
      geom_segment(x=sn_total2$average_strength[which(tolower(sn_total2$name)=="barney")],xend=sn_total2$average_strength[which(tolower(sn_total2$name)=="barney")], y=2, yend=4)+
  annotate("segment", x=sn_total2$average_strength[which(tolower(sn_total2$name)=="barney")]+1, xend=sn_total2$average_strength[which(tolower(sn_total2$name)=="barney")], y=4.5, yend=4.1, arrow=arrow(length=unit(0.3, "cm")))+
  annotate("text", x=sn_total2$average_strength[which(tolower(sn_total2$name)=="barney")]+1, y=4.6, label="Barney")+
  
        geom_segment(x=sn_total2$average_strength[which(tolower(sn_total2$name)=="bella")],xend=sn_total2$average_strength[which(tolower(sn_total2$name)=="bella")], y=1, yend=3)+
  annotate("segment", x=sn_total2$average_strength[which(tolower(sn_total2$name)=="bella")]+1, xend=sn_total2$average_strength[which(tolower(sn_total2$name)=="bella")], y=3.5, yend=3.1, arrow=arrow(length=unit(0.3, "cm")))+
  annotate("text", x=sn_total2$average_strength[which(tolower(sn_total2$name)=="bella")]+1, y=3.6, label="Bella")+

          geom_segment(x=sn_total2$average_strength[which(tolower(sn_total2$name)=="roma")],xend=sn_total2$average_strength[which(tolower(sn_total2$name)=="roma")], y=1, yend=3)+
  annotate("segment", x=sn_total2$average_strength[which(tolower(sn_total2$name)=="roma")]-1, xend=sn_total2$average_strength[which(tolower(sn_total2$name)=="roma")], y=3.5, yend=3.1, arrow=arrow(length=unit(0.3, "cm")))+
  annotate("text", x=sn_total2$average_strength[which(tolower(sn_total2$name)=="roma")]-1, y=3.6, label="Roma")+
  
            geom_segment(x=sn_total2$average_strength[which(tolower(sn_total2$name)=="rosa")],xend=sn_total2$average_strength[which(tolower(sn_total2$name)=="rosa")], y=1, yend=3)+
  annotate("segment", x=sn_total2$average_strength[which(tolower(sn_total2$name)=="rosa")]+0.3, xend=sn_total2$average_strength[which(tolower(sn_total2$name)=="rosa")], y=3.5, yend=3.1, arrow=arrow(length=unit(0.3, "cm")))+
  annotate("text", x=sn_total2$average_strength[which(tolower(sn_total2$name)=="rosa")]+0.3, y=3.6, label="Rosa")+

  
    scale_fill_manual(values=c("salmon","lightblue"))+
  xlab(label ="Strength - All dyad")+
  ylab(label="Sex")+
  theme_classic()

t.test(sn_total2$average_strength~sn_total2$Sex) #sign 
wilcox.test(sn_total2$average_strength~sn_total2$Sex) #sign


ggplot(sn_total2[which(!is.na(sn_total2$Sex)),], aes(x=average_degree, y=Sex, fill=Sex))+
  geom_density_ridges(alpha=0.8, scale=0.8)+
  
 # geom_vline(xintercept=height_data$`Dog height`[which(tolower(height_data$Name)=="bamboo")])+
  geom_segment(x=sn_total2$average_degree[which(tolower(sn_total2$name)=="bamboo")],xend=sn_total2$average_degree[which(tolower(sn_total2$name)=="bamboo")], y=2, yend=2.9)+
  annotate("segment", x=sn_total2$average_degree[which(tolower(sn_total2$name)=="bamboo")]+1, xend=sn_total2$average_degree[which(tolower(sn_total2$name)=="bamboo")]+0.1, y=3.1, yend=2.9, arrow=arrow(length=unit(0.3, "cm")))+
  annotate("text", x=sn_total2$average_degree[which(tolower(sn_total2$name)=="bamboo")]+1.6, y=3.1, label="Bamboo")+
  
    geom_segment(x=sn_total2$average_degree[which(tolower(sn_total2$name)=="yogi")],xend=sn_total2$average_degree[which(tolower(sn_total2$name)=="yogi")], y=2, yend=2.9)+
  annotate("segment", x=sn_total2$average_degree[which(tolower(sn_total2$name)=="yogi")]-0.3, xend=sn_total2$average_degree[which(tolower(sn_total2$name)=="yogi")], y=3.2, yend=2.95, arrow=arrow(length=unit(0.3, "cm")))+
  annotate("text", x=sn_total2$average_degree[which(tolower(sn_total2$name)=="yogi")]-0.3, y=3.3, label="Yoghi")+

    geom_segment(x=sn_total2$average_degree[which(tolower(sn_total2$name)=="booboo")],xend=sn_total2$average_degree[which(tolower(sn_total2$name)=="booboo")], y=2, yend=2.9)+
  annotate("segment", x=sn_total2$average_degree[which(tolower(sn_total2$name)=="booboo")]-1.5, xend=sn_total2$average_degree[which(tolower(sn_total2$name)=="booboo")]-0.1, y=3, yend=2.9, arrow=arrow(length=unit(0.3, "cm")))+
  annotate("text", x=sn_total2$average_degree[which(tolower(sn_total2$name)=="booboo")]-2.2, y=3, label="Booboo")+
  
      geom_segment(x=sn_total2$average_degree[which(tolower(sn_total2$name)=="barney")],xend=sn_total2$average_degree[which(tolower(sn_total2$name)=="barney")], y=2, yend=2.9)+
  annotate("segment", x=sn_total2$average_degree[which(tolower(sn_total2$name)=="barney")]+1, xend=sn_total2$average_degree[which(tolower(sn_total2$name)=="barney")]+0.1, y=3.2, yend=2.9, arrow=arrow(length=unit(0.3, "cm")))+
  annotate("text", x=sn_total2$average_degree[which(tolower(sn_total2$name)=="barney")]+1, y=3.3, label="Barney")+
  
        geom_segment(x=sn_total2$average_degree[which(tolower(sn_total2$name)=="bella")],xend=sn_total2$average_degree[which(tolower(sn_total2$name)=="bella")], y=1, yend=1.9)+
  annotate("segment", x=sn_total2$average_degree[which(tolower(sn_total2$name)=="bella")]+2.5, xend=sn_total2$average_degree[which(tolower(sn_total2$name)=="bella")]+0.1, y=1.4, yend=1.8, arrow=arrow(length=unit(0.3, "cm")))+
  annotate("text", x=sn_total2$average_degree[which(tolower(sn_total2$name)=="bella")]+3, y=1.4, label="Bella")+

          geom_segment(x=sn_total2$average_degree[which(tolower(sn_total2$name)=="roma")],xend=sn_total2$average_degree[which(tolower(sn_total2$name)=="roma")], y=1, yend=1.9)+
  annotate("segment", x=sn_total2$average_degree[which(tolower(sn_total2$name)=="roma")]-1, xend=sn_total2$average_degree[which(tolower(sn_total2$name)=="roma")]-0.1, y=1.7, yend=1.9, arrow=arrow(length=unit(0.3, "cm")))+
  annotate("text", x=sn_total2$average_degree[which(tolower(sn_total2$name)=="roma")]-1.5, y=1.7, label="Roma")+
  
            geom_segment(x=sn_total2$average_degree[which(tolower(sn_total2$name)=="rosa")],xend=sn_total2$average_degree[which(tolower(sn_total2$name)=="rosa")], y=1, yend=1.9)+
  annotate("segment", x=sn_total2$average_degree[which(tolower(sn_total2$name)=="rosa")]+1, xend=sn_total2$average_degree[which(tolower(sn_total2$name)=="rosa")]+0.1, y=1.85, yend=1.9, arrow=arrow(length=unit(0.3, "cm")))+
  annotate("text", x=sn_total2$average_degree[which(tolower(sn_total2$name)=="rosa")]+1.5, y=1.85, label="Rosa")+

  
    scale_fill_manual(values=c("lightblue","salmon"), breaks=c("male","female"))+
  #scale_fill_discrete(breaks=c("male","female"))+
  xlab(label ="Degree - All dyad")+
  ylab(label="Sex")+
  theme_classic() #output figure 550/600

t.test(sn_total2$average_degree~sn_total2$Sex) #sign 
wilcox.test(sn_total2$average_degree~sn_total2$Sex) #sign
shapiro.test(sn_total2$average_degree[which(sn_total2$Sex=="male")])


ggplot(sn_total2[which(!is.na(sn_total2$Sex)),], aes(x=average_strongest, y=Sex, fill=Sex))+
  geom_density_ridges(alpha=0.8)+
  
 # geom_vline(xintercept=height_data$`Dog height`[which(tolower(height_data$Name)=="bamboo")])+
  geom_segment(x=sn_total2$average_strongest[which(tolower(sn_total2$name)=="bamboo")],xend=sn_total2$average_strongest[which(tolower(sn_total2$name)=="bamboo")], y=2, yend=4)+
  annotate("segment", x=sn_total2$average_strongest[which(tolower(sn_total2$name)=="bamboo")]-2, xend=sn_total2$average_strongest[which(tolower(sn_total2$name)=="bamboo")], y=4.5, yend=4.1, arrow=arrow(length=unit(0.3, "cm")))+
  annotate("text", x=sn_total2$average_strongest[which(tolower(sn_total2$name)=="bamboo")]-2, y=4.6, label="Bamboo")+
  
    geom_segment(x=sn_total2$average_strongest[which(tolower(sn_total2$name)=="yogi")],xend=sn_total2$average_strongest[which(tolower(sn_total2$name)=="yogi")], y=2, yend=4)+
  annotate("segment", x=sn_total2$average_strongest[which(tolower(sn_total2$name)=="yogi")], xend=sn_total2$average_strongest[which(tolower(sn_total2$name)=="yogi")], y=4.5, yend=4.1, arrow=arrow(length=unit(0.3, "cm")))+
  annotate("text", x=sn_total2$average_strongest[which(tolower(sn_total2$name)=="yogi")], y=4.6, label="Yoghi")+

    geom_segment(x=sn_total2$average_strongest[which(tolower(sn_total2$name)=="booboo")],xend=sn_total2$average_strongest[which(tolower(sn_total2$name)=="booboo")], y=2, yend=4)+
  annotate("segment", x=sn_total2$average_strongest[which(tolower(sn_total2$name)=="booboo")]+1, xend=sn_total2$average_strongest[which(tolower(sn_total2$name)=="booboo")], y=4.5, yend=4.1, arrow=arrow(length=unit(0.3, "cm")))+
  annotate("text", x=sn_total2$average_strongest[which(tolower(sn_total2$name)=="booboo")]+1, y=4.6, label="Booboo")+
  
      geom_segment(x=sn_total2$average_strongest[which(tolower(sn_total2$name)=="barney")],xend=sn_total2$average_strongest[which(tolower(sn_total2$name)=="barney")], y=2, yend=4)+
  annotate("segment", x=sn_total2$average_strongest[which(tolower(sn_total2$name)=="barney")], xend=sn_total2$average_strongest[which(tolower(sn_total2$name)=="barney")], y=4.5, yend=4.1, arrow=arrow(length=unit(0.3, "cm")))+
  annotate("text", x=sn_total2$average_strongest[which(tolower(sn_total2$name)=="barney")], y=4.6, label="Barney")+
  
        geom_segment(x=sn_total2$average_strongest[which(tolower(sn_total2$name)=="bella")],xend=sn_total2$average_strongest[which(tolower(sn_total2$name)=="bella")], y=1, yend=3)+
  annotate("segment", x=sn_total2$average_strongest[which(tolower(sn_total2$name)=="bella")]+2.5, xend=sn_total2$average_strongest[which(tolower(sn_total2$name)=="bella")], y=3.5, yend=3.1, arrow=arrow(length=unit(0.3, "cm")))+
  annotate("text", x=sn_total2$average_strongest[which(tolower(sn_total2$name)=="bella")]+2.5, y=3.6, label="Bella")+

          geom_segment(x=sn_total2$average_strongest[which(tolower(sn_total2$name)=="roma")],xend=sn_total2$average_strongest[which(tolower(sn_total2$name)=="roma")], y=1, yend=3)+
  annotate("segment", x=sn_total2$average_strongest[which(tolower(sn_total2$name)=="roma")]-1, xend=sn_total2$average_strongest[which(tolower(sn_total2$name)=="roma")], y=3.5, yend=3.1, arrow=arrow(length=unit(0.3, "cm")))+
  annotate("text", x=sn_total2$average_strongest[which(tolower(sn_total2$name)=="roma")]-1, y=3.6, label="Roma")+
  
            geom_segment(x=sn_total2$average_strongest[which(tolower(sn_total2$name)=="rosa")],xend=sn_total2$average_strongest[which(tolower(sn_total2$name)=="rosa")], y=1, yend=3)+
  annotate("segment", x=sn_total2$average_strongest[which(tolower(sn_total2$name)=="rosa")]-0.3, xend=sn_total2$average_strongest[which(tolower(sn_total2$name)=="rosa")], y=3.5, yend=3.1, arrow=arrow(length=unit(0.3, "cm")))+
  annotate("text", x=sn_total2$average_strongest[which(tolower(sn_total2$name)=="rosa")]-0.3, y=3.6, label="Rosa")+

  
    scale_fill_manual(values=c("salmon","lightblue"))+
  xlab(label ="Strongest link - All dyad")+
  ylab(label="Sex")+
  theme_classic()
```

## 1.7 - Some statistics about siblings and parents

We calculate the number of full-siblings, paternal and maternal half-siblings.

```{r stat_mating}

pedigree_dogs$Father_true <- rep(NA, nrow(pedigree_dogs))
pedigree_dogs$Mother_true <- rep(NA, nrow(pedigree_dogs))
for(i in 1:nrow(pedigree_dogs)){
  for(j in 1:nrow(pedigree_dogs)){
    if(!is.na(pedigree_dogs$FatherID[i])){
    if(pedigree_dogs$FatherID[i]==pedigree_dogs$OffspringID[j] & pedigree_dogs$pedigree_r[j]=="true_individual"){pedigree_dogs$Father_true[i] <- "yes"}}
        if(!is.na(pedigree_dogs$MotherID[i])){
    if(pedigree_dogs$MotherID[i]==pedigree_dogs$OffspringID[j] & pedigree_dogs$pedigree_r[j]=="true_individual"){pedigree_dogs$Mother_true[i] <- "yes"}}
  }
}
pedigree_dogs$Parent_pair_true <- rep(NA, nrow(pedigree_dogs))
for(i in 1:nrow(pedigree_dogs)){
  if(!is.na(pedigree_dogs$Mother_true[i]) & !is.na(pedigree_dogs$Father_true[i])){
  if(pedigree_dogs$Mother_true[i]=="yes" & pedigree_dogs$Father_true[i]=="yes"){pedigree_dogs$Parent_pair_true[i] <- "yes"}
  }
}

#percentage true father
length(which(pedigree_dogs$Father_true=="yes"))/length(which(pedigree_dogs$pedigree_r=="true_individual"))
#percentage true mother
length(which(pedigree_dogs$Mother_true=="yes"))/length(which(pedigree_dogs$pedigree_r=="true_individual"))
#percentage true parent-pair
length(which(pedigree_dogs$Parent_pair_true=="yes"))/length(which(pedigree_dogs$pedigree_r=="true_individual"))

number_of_offspring_fullsib <- vector()
for(j in 1:length(levels(as.factor(pedigree_dogs$couple)))){
    if(length(which(pedigree_dogs$couple==levels(as.factor(pedigree_dogs$couple))[j]))>1 & levels(as.factor(pedigree_dogs$couple))[j]!="NANA"){
      number_of_offspring_fullsib <- c(number_of_offspring_fullsib, length(which(pedigree_dogs$couple==levels(as.factor(pedigree_dogs$couple))[j])))
    }
  }
mean(number_of_offspring_fullsib)
sd(number_of_offspring_fullsib)

#siblings
pedigree_dogs$number_full_sib <- rep(NA, nrow(pedigree_dogs))
for(i in 1:nrow(pedigree_dogs)){
  if(!is.na(pedigree_dogs$couple[i]) & pedigree_dogs$couple[i]!="NANA"){
    temp_number_fullsib <- which(pedigree_dogs$couple==pedigree_dogs$couple[i])
    pedigree_dogs$number_full_sib[i] <- length(temp_number_fullsib)-1
  }
}
pedigree_dogs$paternal_half_sib <- rep(NA, nrow(pedigree_dogs))
for(i in 1:nrow(pedigree_dogs)){
  if(!is.na(pedigree_dogs$FatherID[i])){
    temp_number_halfsib <- which(pedigree_dogs$FatherID==pedigree_dogs$FatherID[i])
    pedigree_dogs$paternal_half_sib[i] <- length(temp_number_halfsib)-1
  }
}
pedigree_dogs$maternal_half_sib <- rep(NA, nrow(pedigree_dogs))
for(i in 1:nrow(pedigree_dogs)){
  if(!is.na(pedigree_dogs$MotherID[i])){
    temp_number_halfsib <- which(pedigree_dogs$MotherID==pedigree_dogs$MotherID[i])
    pedigree_dogs$maternal_half_sib[i] <- length(temp_number_halfsib)-1
  }
}
mean(na.omit(pedigree_dogs$number_full_sib))
sd(na.omit(pedigree_dogs$number_full_sib))
mean(na.omit(pedigree_dogs$paternal_half_sib))
sd(na.omit(pedigree_dogs$paternal_half_sib))
mean(na.omit(pedigree_dogs$maternal_half_sib))
sd(na.omit(pedigree_dogs$maternal_half_sib))

library(ggridges)
library(tidyr)
library(pgirmess)
pedigree_dogs %>%
  pivot_longer(number_full_sib:maternal_half_sib) %>%
  ggplot()+
  geom_density_ridges(mapping= aes(x=value, y=name, fill=name),
                      color="white")+
  theme_ridges(font_family="Myriad Pro SemiCondensed")

pedigree_dogs_sib <- tibble(number_sib=c(pedigree_dogs$number_full_sib,pedigree_dogs$paternal_half_sib, pedigree_dogs$maternal_half_sib), type =c(rep("fullsibling", nrow(pedigree_dogs)),rep("paternal_halfsibling", nrow(pedigree_dogs)),rep("maternal_halfsibling", nrow(pedigree_dogs))))
kruskal.test(pedigree_dogs_sib$number_sib~pedigree_dogs_sib$type)
kruskalmc(pedigree_dogs_sib$number_sib~factor(pedigree_dogs_sib$type))$dif.com

pedigree_dogs_sib <- tibble(number_sib=c(pedigree_dogs$paternal_half_sib, pedigree_dogs$maternal_half_sib), type =c(rep("paternal_halfsibling", nrow(pedigree_dogs)),rep("maternal_halfsibling", nrow(pedigree_dogs))))
wilcox.test(pedigree_dogs_sib$number_sib~pedigree_dogs_sib$type)

```

## 1.8 - Opportunity for selection

```{r opportunity}

opportunity_for_selection <- function(data_subset){ #data_subset = a vector with the number of offspring for each individual
  I <- var(data_subset)/(mean(data_subset)*mean(data_subset))
  paste("I =", I, ";","Noffspring =",sum(data_subset))
}

#example for true females in Morocco
pedigree_dogs_true <- pedigree_dogs[which(pedigree_dogs$pedigree_r=="true_individual")]
opportunity_for_selection(as.numeric(pedigree_dogs_true$number_of_offspring[which(pedigree_dogs_true$Sex=="2")]))


```


# 2 - Simulations

## 2.1 - Random mating population

Simulation for one population is coded as a function. The function is then repeated multiple times using the replicate function. This is manageable for 100 simulations, but for 1000 R starts running out of memory, and progress is very slow. Therefore, it was more efficient to run multiple batches of 100 simulations, and then pool the results before exporting the generated pedigrees. The code presented below reflects this.

```{r sim_random}
### Simulations for Ukraine ###

ukrSim <- function() {

ukrF <- creating.diploid(nsnp = 1629, snps.equidistant = TRUE, chr.nr = 39, chromosome.length = 0.62, nindi = 134, name.cohort = "Founders")
ukrOff <- breeding.diploid(ukrF, breeding.size = 134, max.litter = c(Inf,11), name.cohort = "Offspring")
ukrGr <- breeding.diploid(ukrOff, breeding.size = 134, max.litter = c(Inf,11), selection.m.cohorts = c("Founders_M","Offspring_M"), selection.f.cohorts = c("Founders_F","Offspring_F"), name.cohort = "GrandOffspring")
ukrGrGr <- breeding.diploid(ukrGr, breeding.size = 134, max.litter = c(Inf,11), selection.m.cohorts = c("Founders_M","Offspring_M","GrandOffspring_M"), selection.f.cohorts = c("Founders_F","Offspring_F","GrandOffspring_F"), name.cohort = "GrGrandOffspring")
ukrGrGrGr <- breeding.diploid(ukrGrGr, breeding.size = 134, max.litter = c(Inf,11), selection.m.cohorts = c("Founders_M","Offspring_M","GrandOffspring_M","GrGrandOffspring_M"), selection.f.cohorts = c("Founders_F","Offspring_F","GrandOffspring_F","GrGrandOffspring_F"), name.cohort = "GrGrGrandOffspring")
ukrFinal <- breeding.diploid(ukrGrGrGr, breeding.size = 134, max.litter = c(Inf,11), selection.m.cohorts = c("Founders_M","Offspring_M","GrandOffspring_M","GrGrandOffspring_M","GrGrGrandOffspring_M"), selection.f.cohorts = c("Founders_F","Offspring_F","GrandOffspring_F","GrGrandOffspring_F","GrGrGrandOffspring_F"), name.cohort = "GrGrGrGrandOffspring")

pedukrOff <- get.pedigree(ukrOff, gen = 2)
pedukrGr <- get.pedigree(ukrGr, gen = 3)
pedukrGrGr <- get.pedigree(ukrGrGr, gen = 4)
pedukrGrGrGr <- get.pedigree(ukrGrGrGr, gen = 5)
pedukrFinal <- get.pedigree(ukrFinal, gen = 6)

list(
		pedukr <- rbind(pedukrOff, pedukrGr, pedukrGrGr, pedukrGrGrGr, pedukrFinal),
		genosukr <- get.geno(ukrFinal, gen=c(1,2,3,4,5,6))
	)

}


ukrsim1000_1 <- replicate(100, ukrSim(), simplify = FALSE)
ukrsim1000_2 <- replicate(100, ukrSim(), simplify = FALSE)
ukrsim1000_3 <- replicate(100, ukrSim(), simplify = FALSE)

for(i in 4:10){assign(paste("ukrsim1000_", i, sep=""), replicate(100, ukrSim(), simplify = FALSE))}
ukrsim1000All <- do.call(c, list(ukrsim1000_1, ukrsim1000_2, ukrsim1000_3, ukrsim1000_4, ukrsim1000_5, ukrsim1000_6, ukrsim1000_7, ukrsim1000_8, ukrsim1000_9, ukrsim1000_10))


pedlist <- lapply(ukrsim1000All, `[`, 1)
for(i in 1:length(pedlist)){write.table(pedlist[[i]], file = paste(i, "SimPed_ukr.tsv", sep="") , sep = "\t", row.names = FALSE)}


### Simulations for Italy ###

itaSim <- function() {

itaF <- creating.diploid(nsnp = 1629, snps.equidistant = TRUE, chr.nr = 39, chromosome.length = 0.62, nindi = 33, name.cohort = "Founders")
itaOff <- breeding.diploid(itaF, breeding.size = 33, max.litter = c(Inf,11), name.cohort = "Offspring")
itaFinal <- breeding.diploid(itaOff, breeding.size = 33, max.litter = c(Inf,11), selection.m.cohorts = c("Founders_M","Offspring_M"), selection.f.cohorts = c("Founders_F","Offspring_F"), name.cohort = "GrandOffspring")

peditaOff <- get.pedigree(itaOff, gen = 2)
peditaFinal <- get.pedigree(itaFinal, gen = 3)

list(
		pedita <- rbind(peditaOff, peditaFinal),
		genosita <- get.geno(itaFinal, gen=c(1,2,3))
	)

}

for(i in 1:5){assign(paste("Sim1000ita_", i, sep=""), replicate(100, itaSim(), simplify = FALSE))}

for(i in 6:10){assign(paste("Sim1000ita_", i, sep=""), replicate(100, itaSim(), simplify = FALSE))}

Sim1000ita <- do.call(c, list(Sim1000ita_1, Sim1000ita_2, Sim1000ita_3, Sim1000ita_4, Sim1000ita_5, Sim1000ita_6, Sim1000ita_7, Sim1000ita_8, Sim1000ita_9, Sim1000ita_10))

pedlist <- lapply(Sim1000ita, `[`, 1)
for(i in 1:length(pedlist)){write.table(pedlist[[i]], file = paste(i, "SimPed_ita.tsv", sep="") , sep = "\t", row.names = FALSE)}


### Simulations for Morocco ###

marSim <- function() {

marF <- creating.diploid(nsnp = 1629, snps.equidistant = TRUE, chr.nr = 39, chromosome.length = 0.62, nindi = 156, name.cohort = "Founders")
marOff <- breeding.diploid(marF, breeding.size = 156, max.litter = c(Inf,11), name.cohort = "Offspring")
marGr <- breeding.diploid(marOff, breeding.size = 156, max.litter = c(Inf,11), selection.m.cohorts = c("Founders_M","Offspring_M"), selection.f.cohorts = c("Founders_F","Offspring_F"), name.cohort = "GrandOffspring")
marFinal <- breeding.diploid(marGr, breeding.size = 156, max.litter = c(Inf,11), selection.m.cohorts = c("Founders_M","Offspring_M","GrandOffspring_M"), selection.f.cohorts = c("Founders_F","Offspring_F","GrandOffspring_F"), name.cohort = "GrGrandOffspring")

pedmarOff <- get.pedigree(marOff, gen = 2)
pedmarGr <- get.pedigree(marGr, gen = 3)
pedmarFinal <- get.pedigree(marFinal, gen = 4)


list(
		pedmar <- rbind(pedmarOff, pedmarGr, pedmarFinal),
		genosmar <- get.geno(marFinal, gen=c(1,2,3,4))
	)

}

for(i in 1:5){assign(paste("Sim1000mar_", i, sep=""), replicate(100, marSim(), simplify = FALSE))}

for(i in 6:10){assign(paste("Sim1000mar_", i, sep=""), replicate(100, marSim(), simplify = FALSE))}

Sim1000mar <- do.call(c, list(Sim1000mar_1, Sim1000mar_2, Sim1000mar_3, Sim1000mar_4, Sim1000mar_5, Sim1000mar_6, Sim1000mar_7, Sim1000mar_8, Sim1000mar_9, Sim1000mar_10))

pedlist <- lapply(Sim1000mar, `[`, 1)
for(i in 1:length(pedlist)){write.table(pedlist[[i]], file = paste(i, "SimPed_mar.tsv", sep="") , sep = "\t", row.names = FALSE)}

```

## 2.2 - Random mating population with litter structure

```{r sim_litter_structure}

### Simulations for Ukraine ###

ukrSimLit <- function() {

ukrF <- creating.diploid(nsnp = 1629, snps.equidistant = TRUE, chr.nr = 39, chromosome.length = 0.62, nindi = 134, name.cohort = "Founders")

litter.size = matrix(c(1, 0.11,
					   2, 0.12,
					   3, 0.14,
					   4, 0.07,
					   5, 0.13,
					   6, 0.20,
					   7, 0.18,
					   8, 0.04
					   
), byrow=TRUE, ncol=2)

ukrF = breeding.diploid(ukrF, repeat.mating = litter.size, repeat.mating.max = 10)

ukrOff <- breeding.diploid(ukrF, breeding.size = 134, max.litter = c(Inf,3), name.cohort = "Offspring")
ukrGr <- breeding.diploid(ukrOff, breeding.size = 134, max.litter = c(Inf,3), selection.m.cohorts = c("Founders_M","Offspring_M"), selection.f.cohorts = c("Founders_F","Offspring_F"), name.cohort = "GrandOffspring")
ukrGrGr <- breeding.diploid(ukrGr, breeding.size = 134, max.litter = c(Inf,3), selection.m.cohorts = c("Founders_M","Offspring_M","GrandOffspring_M"), selection.f.cohorts = c("Founders_F","Offspring_F","GrandOffspring_F"), name.cohort = "GrGrandOffspring")
ukrGrGrGr <- breeding.diploid(ukrGrGr, breeding.size = 134, max.litter = c(Inf,3), selection.m.cohorts = c("Founders_M","Offspring_M","GrandOffspring_M","GrGrandOffspring_M"), selection.f.cohorts = c("Founders_F","Offspring_F","GrandOffspring_F","GrGrandOffspring_F"), name.cohort = "GrGrGrandOffspring")
ukrFinal <- breeding.diploid(ukrGrGrGr, breeding.size = 134, max.litter = c(Inf,3), selection.m.cohorts = c("Founders_M","Offspring_M","GrandOffspring_M","GrGrandOffspring_M","GrGrGrandOffspring_M"), selection.f.cohorts = c("Founders_F","Offspring_F","GrandOffspring_F","GrGrandOffspring_F","GrGrGrandOffspring_F"), name.cohort = "GrGrGrGrandOffspring")

pedukrOff <- get.pedigree(ukrOff, gen = 2)
pedukrGr <- get.pedigree(ukrGr, gen = 3)
pedukrGrGr <- get.pedigree(ukrGrGr, gen = 4)
pedukrGrGrGr <- get.pedigree(ukrGrGrGr, gen = 5)
pedukrFinal <- get.pedigree(ukrFinal, gen = 6)

list(
		pedukr <- rbind(pedukrOff, pedukrGr, pedukrGrGr, pedukrGrGrGr, pedukrFinal),
		genosukr <- get.geno(ukrFinal, gen=c(1,2,3,4,5,6))
	)

}

SimUKRLit <- replicate(100, ukrSimLit(), simplify = FALSE)

pedlist <- lapply(SimUKRLit, `[`, 1)
for(i in 1:length(pedlist)){write.table(pedlist[[i]], file = paste(i, "SimPed_UKRLitter.tsv", sep="") , sep = "\t", row.names = FALSE)}


for(i in 2:6){assign(paste("SimUKRLit_", i, sep=""), replicate(100, ukrSimLit(), simplify = FALSE))}

for(i in 7:10){assign(paste("SimUKRLit_", i, sep=""), replicate(100, ukrSimLit(), simplify = FALSE))}

Sim900UKRLit <- do.call(c, list(SimUKRLit_2, SimUKRLit_3, SimUKRLit_4, SimUKRLit_5, SimUKRLit_6, SimUKRLit_7, SimUKRLit_8, SimUKRLit_9, SimUKRLit_10))

pedlist <- lapply(Sim900UKRLit, `[`, 1)
for(i in 1:length(pedlist)){write.table(pedlist[[i]], file = paste(i+100, "SimPed_UKRLitter.tsv", sep="") , sep = "\t", row.names = FALSE)}


### Simulations for Italy ###

ITASimLit <- function() {

ITAF <- creating.diploid(nsnp = 1629, snps.equidistant = TRUE, chr.nr = 39, chromosome.length = 0.62, nindi = 33, name.cohort = "Founders")

litter.size = matrix(c(1, 0.11,
					   2, 0.12,
					   3, 0.14,
					   4, 0.07,
					   5, 0.13,
					   6, 0.20,
					   7, 0.18,
					   8, 0.04
					   
), byrow=TRUE, ncol=2)

ITAF = breeding.diploid(ITAF, repeat.mating = litter.size, repeat.mating.max = 10)

ITAOff <- breeding.diploid(ITAF, breeding.size = 33, max.litter = c(Inf,3), name.cohort = "Offspring")
ITAGr <- breeding.diploid(ITAOff, breeding.size = 33, max.litter = c(Inf,3), selection.m.cohorts = c("Founders_M","Offspring_M"), selection.f.cohorts = c("Founders_F","Offspring_F"), name.cohort = "GrandOffspring")

pedITAOff <- get.pedigree(ITAOff, gen = 2)
pedITAGr <- get.pedigree(ITAGr, gen = 3)

list(
		pedITA <- rbind(pedITAOff, pedITAGr),
		genosITA <- get.geno(ITAGr, gen=c(1,2,3))
	)

}

SimITALit <- replicate(100, ITASimLit(), simplify = FALSE)

pedlist <- lapply(SimITALit, `[`, 1)
for(i in 1:length(pedlist)){write.table(pedlist[[i]], file = paste(i, "SimPed_ITALitter.tsv", sep="") , sep = "\t", row.names = FALSE)}


for(i in 2:6){assign(paste("SimITALit_", i, sep=""), replicate(100, ITASimLit(), simplify = FALSE))}

for(i in 7:10){assign(paste("SimITALit_", i, sep=""), replicate(100, ITASimLit(), simplify = FALSE))}

Sim900itaLit <- do.call(c, list(SimITALit_2, SimITALit_3, SimITALit_4, SimITALit_5, SimITALit_6, SimITALit_7, SimITALit_8, SimITALit_9, SimITALit_10))

pedlist <- lapply(Sim900itaLit, `[`, 1)
for(i in 1:length(pedlist)){write.table(pedlist[[i]], file = paste(i+100, "SimPed_ITALitter.tsv", sep="") , sep = "\t", row.names = FALSE)}


### Simulations for Morocco ###

MARSimLit <- function() {

MARF <- creating.diploid(nsnp = 1629, snps.equidistant = TRUE, chr.nr = 39, chromosome.length = 0.62, nindi = 156, name.cohort = "Founders")

litter.size = matrix(c(1, 0.11,
					   2, 0.12,
					   3, 0.14,
					   4, 0.07,
					   5, 0.13,
					   6, 0.20,
					   7, 0.18,
					   8, 0.04
					   
), byrow=TRUE, ncol=2)

MARF = breeding.diploid(MARF, repeat.mating = litter.size, repeat.mating.max = 10)

MAROff <- breeding.diploid(MARF, breeding.size = 156, max.litter = c(Inf,3), name.cohort = "Offspring")
MARGr <- breeding.diploid(MAROff, breeding.size = 156, max.litter = c(Inf,3), selection.m.cohorts = c("Founders_M","Offspring_M"), selection.f.cohorts = c("Founders_F","Offspring_F"), name.cohort = "GrandOffspring")
MARGrGr <- breeding.diploid(MARGr, breeding.size = 156, max.litter = c(Inf,3), selection.m.cohorts = c("Founders_M","Offspring_M","GrandOffspring_M"), selection.f.cohorts = c("Founders_F","Offspring_F","GrandOffspring_F"), name.cohort = "GrGrandOffspring")

pedMAROff <- get.pedigree(MAROff, gen = 2)
pedMARGr <- get.pedigree(MARGr, gen = 3)
pedMARGrGr <- get.pedigree(MARGrGr, gen = 4)

list(
		pedMAR <- rbind(pedMAROff, pedMARGr, pedMARGrGr),
		genosMAR <- get.geno(MARGrGr, gen=c(1,2,3,4))
	)

}

SimMARLit <- replicate(100, MARSimLit(), simplify = FALSE)

pedlist <- lapply(SimMARLit, `[`, 1)
for(i in 1:length(pedlist)){write.table(pedlist[[i]], file = paste(i, "SimPed_MARLitter.tsv", sep="") , sep = "\t", row.names = FALSE)}


for(i in 2:6){assign(paste("SimMARLit_", i, sep=""), replicate(100, MARSimLit(), simplify = FALSE))}

for(i in 7:10){assign(paste("SimMARLit_", i, sep=""), replicate(100, MARSimLit(), simplify = FALSE))}

Sim900MARLit <- do.call(c, list(SimMARLit_2, SimMARLit_3, SimMARLit_4, SimMARLit_5, SimMARLit_6, SimMARLit_7, SimMARLit_8, SimMARLit_9, SimMARLit_10))

pedlist <- lapply(Sim900MARLit, `[`, 1)
for(i in 1:length(pedlist)){write.table(pedlist[[i]], file = paste(i+100, "SimPed_MARLitter.tsv", sep="") , sep = "\t", row.names = FALSE)}

```


# 3 - Analyses of simulations
## 3.1 - Identification of incest cases

This code provides a function to identify the different possible cases of incest (more than 10 percent expected relatedness between parents) from the output of MoBPS simulations.
"input_file" is the simulation output file (a pedigree with each individual and its parents).

```{r incest_sim}
incest_function <- function(input_file){
  
library(data.table)
library(sjmisc)
library(tibble)

pedigree_dogs <- fread(input_file)
colnames(pedigree_dogs) <- c("OffspringID","FatherID","MotherID") #change colnames
pedigree_dogs2 <- pedigree_dogs
for(i in 1:nrow(pedigree_dogs)){ #a function to add parents that are not offsprings to the offspring column (NA for father and mother)
  if(length(which(pedigree_dogs$OffspringID==pedigree_dogs$FatherID[i]))==0){
    new_row <- tibble(OffspringID=pedigree_dogs$FatherID[i],FatherID=NA,MotherID=NA)
    pedigree_dogs2 <- rbind(pedigree_dogs2,new_row)
  }
  if(length(which(pedigree_dogs$OffspringID==pedigree_dogs$MotherID[i]))==0){
    new_row <- tibble(OffspringID=pedigree_dogs$MotherID[i],FatherID=NA,MotherID=NA)
    pedigree_dogs2 <- rbind(pedigree_dogs2,new_row)
  }
}
pedigree_dogs2 <- pedigree_dogs2[!duplicated(pedigree_dogs2),] #remove duplicates

#Create two tables = one for each individual with information about parents, grand parents, and one "couple" to sum up the different couples and their possible parentage links.
family_table <- pedigree_dogs2[,c("OffspringID","FatherID","MotherID")]
names(family_table) <- c("OffspringID", "Father", "Mother")

#add grand parents and great grand parents to the colony file
family_table$Grand_mother1 <- rep(NA,nrow(family_table))
family_table$Grand_mother2 <- rep(NA,nrow(family_table))
family_table$Grand_father1 <- rep(NA,nrow(family_table))
family_table$Grand_father2 <- rep(NA,nrow(family_table))
family_table$Great_grand_mother1 <- rep(NA,nrow(family_table))
family_table$Great_grand_mother2 <- rep(NA,nrow(family_table))
family_table$Great_grand_mother3 <- rep(NA,nrow(family_table))
family_table$Great_grand_mother4 <- rep(NA,nrow(family_table))
family_table$Great_grand_father1 <- rep(NA,nrow(family_table))
family_table$Great_grand_father2 <- rep(NA,nrow(family_table))
family_table$Great_grand_father3 <- rep(NA,nrow(family_table))
family_table$Great_grand_father4 <- rep(NA,nrow(family_table))
for(i in 1:nrow(pedigree_dogs)){
  for(j in 1:nrow(family_table)){
    if(family_table$Father[i]==family_table$OffspringID[j]){family_table$Grand_mother1[i] <- family_table$Mother[j]}
    if(family_table$Mother[i]==family_table$OffspringID[j]){family_table$Grand_mother2[i] <- family_table$Mother[j]}
    if(family_table$Father[i]==family_table$OffspringID[j]){family_table$Grand_father1[i] <- family_table$Father[j]}
    if(family_table$Mother[i]==family_table$OffspringID[j]){family_table$Grand_father2[i] <- family_table$Father[j]}
  }
}
for(i in 1:nrow(pedigree_dogs)){
  for(j in 1:nrow(family_table)){
    if(!is.na(family_table$Grand_father1[i])){
    if(family_table$Grand_father1[i]==family_table$OffspringID[j]){family_table$Great_grand_mother1[i] <- family_table$Mother[j]}
    if(family_table$Grand_father1[i]==family_table$OffspringID[j]){family_table$Great_grand_father1[i] <- family_table$Father[j]}
    }
    if(!is.na(family_table$Grand_mother1[i])){
    if(family_table$Grand_mother1[i]==family_table$OffspringID[j]){family_table$Great_grand_mother2[i] <- family_table$Mother[j]}
    if(family_table$Grand_mother1[i]==family_table$OffspringID[j]){family_table$Great_grand_father2[i] <- family_table$Father[j]}
    }
    if(!is.na(family_table$Grand_father2[i])){
     if(family_table$Grand_father2[i]==family_table$OffspringID[j]){family_table$Great_grand_mother3[i] <- family_table$Mother[j]}    
    if(family_table$Grand_father2[i]==family_table$OffspringID[j]){family_table$Great_grand_father4[i] <- family_table$Father[j]}
    }
    if(!is.na(family_table$Grand_mother2[i])){    
    if(family_table$Grand_mother2[i]==family_table$OffspringID[j]){family_table$Great_grand_mother3[i] <- family_table$Mother[j]}
    if(family_table$Grand_mother2[i]==family_table$OffspringID[j]){family_table$Great_grand_father4[i] <- family_table$Father[j]}
    }
  }
}

couple_table <- pedigree_dogs[c(1:nrow(pedigree_dogs)),c("FatherID","MotherID")]
names(couple_table) <- c("Father","Mother")
couple_table <-couple_table[!duplicated(couple_table),] 
#add all the possible cases of incest for relatedness of more then 10 percent
couple_table$full_siblings <- rep(NA, nrow(couple_table))
couple_table$half_siblings <- rep(NA, nrow(couple_table))
couple_table$grand_parent <- rep(NA, nrow(couple_table))
couple_table$full_cousins <- rep(NA, nrow(couple_table))
couple_table$half_cousins <- rep(NA, nrow(couple_table))
couple_table$uncle_aunt <- rep(NA, nrow(couple_table))
couple_table$half_uncle_aunt <- rep(NA, nrow(couple_table))
couple_table$great_grand_parent <- rep(NA, nrow(couple_table))
couple_table$parent_mother <- rep(NA, nrow(couple_table))
couple_table$parent_father <- rep(NA, nrow(couple_table))


# Function identifying all incest cases and sum them up in the "couple_table"
for(i in 1:nrow(couple_table)){
  #parents
  if(!is.na(family_table$Father[which(family_table$OffspringID==couple_table$Mother[i])])){
  if(couple_table$Father[i] == family_table$Father[which(family_table$OffspringID==couple_table$Mother[i])]){
    #couple_table$parent[i] <- "yes"
    couple_table$parent_father[i] <- "yes"
  }
  }
  if(!is.na(family_table$Mother[which(family_table$OffspringID==couple_table$Father[i])])){
  if(couple_table$Mother[i] == family_table$Mother[which(family_table$OffspringID==couple_table$Father[i])]){
    #couple_table$parent[i] <- "yes"
    couple_table$parent_mother[i] <- "yes"
  }
  }
  #halfsiblings
  if(!is.na(family_table$Mother[which(family_table$OffspringID==couple_table$Father[i])]) & !is.na(family_table$Mother[which(family_table$OffspringID==couple_table$Mother[i])])){
  if(family_table$Mother[which(family_table$OffspringID==couple_table$Father[i])]==family_table$Mother[which(family_table$OffspringID==couple_table$Mother[i])]){
    couple_table$half_siblings[i] <- "yes"
  }
  }
  if(!is.na(family_table$Father[which(family_table$OffspringID==couple_table$Father[i])]) & !is.na(family_table$Father[which(family_table$OffspringID==couple_table$Mother[i])])){
  if(family_table$Father[which(family_table$OffspringID==couple_table$Father[i])]==family_table$Father[which(family_table$OffspringID==couple_table$Mother[i])]){
    couple_table$half_siblings[i] <- "yes"
  }
  }
    #fullsiblings
  if(!is.na(family_table$Father[which(family_table$OffspringID==couple_table$Father[i])]) & !is.na(family_table$Father[which(family_table$OffspringID==couple_table$Mother[i])]) & !is.na(family_table$Mother[which(family_table$OffspringID==couple_table$Father[i])]) & !is.na(family_table$Mother[which(family_table$OffspringID==couple_table$Mother[i])])){
  if(family_table$Father[which(family_table$OffspringID==couple_table$Father[i])]==family_table$Father[which(family_table$OffspringID==couple_table$Mother[i])] & family_table$Mother[which(family_table$OffspringID==couple_table$Father[i])]==family_table$Mother[which(family_table$OffspringID==couple_table$Mother[i])]){
    couple_table$full_siblings[i] <- "yes"
  }
  }
    #grand-parents maternels
    if(!is.na(family_table$Grand_father1[which(family_table$OffspringID==couple_table$Mother[i])])){
  if(couple_table$Father[i] == family_table$Grand_father1[which(family_table$OffspringID==couple_table$Mother[i])]){
    couple_table$grand_parent[i] <- "yes"
  }
    }
    if(!is.na(family_table$Grand_father2[which(family_table$OffspringID==couple_table$Mother[i])])){
  if(couple_table$Father[i] == family_table$Grand_father2[which(family_table$OffspringID==couple_table$Mother[i])]){
    couple_table$grand_parent[i] <- "yes"
  }
    }
  #grand-parents paternels
      if(!is.na(family_table$Grand_mother1[which(family_table$OffspringID==couple_table$Father[i])])){
  if(couple_table$Mother[i] == family_table$Grand_mother1[which(family_table$OffspringID==couple_table$Father[i])]){
    couple_table$grand_parent[i] <- "yes"
  }
    }
      if(!is.na(family_table$Grand_mother2[which(family_table$OffspringID==couple_table$Father[i])])){
  if(couple_table$Mother[i] == family_table$Grand_mother2[which(family_table$OffspringID==couple_table$Father[i])]){
    couple_table$grand_parent[i] <- "yes"
  }
    }
      #fullcousins
  if(!is.na(family_table$Grand_father1[which(family_table$OffspringID==couple_table$Father[i])]) & !is.na(family_table$Grand_father1[which(family_table$OffspringID==couple_table$Mother[i])]) & !is.na(family_table$Grand_mother1[which(family_table$OffspringID==couple_table$Father[i])]) & !is.na(family_table$Grand_mother1[which(family_table$OffspringID==couple_table$Mother[i])])){
  if(family_table$Grand_father1[which(family_table$OffspringID==couple_table$Father[i])]==family_table$Grand_father1[which(family_table$OffspringID==couple_table$Mother[i])] & family_table$Grand_mother1[which(family_table$OffspringID==couple_table$Father[i])]==family_table$Grand_mother1[which(family_table$OffspringID==couple_table$Mother[i])]){
    couple_table$full_cousins[i] <- "yes"
  }
  }
    if(!is.na(family_table$Grand_father1[which(family_table$OffspringID==couple_table$Father[i])]) & !is.na(family_table$Grand_father2[which(family_table$OffspringID==couple_table$Mother[i])]) & !is.na(family_table$Grand_mother1[which(family_table$OffspringID==couple_table$Father[i])]) & !is.na(family_table$Grand_mother2[which(family_table$OffspringID==couple_table$Mother[i])])){
  if(family_table$Grand_father1[which(family_table$OffspringID==couple_table$Father[i])]==family_table$Grand_father2[which(family_table$OffspringID==couple_table$Mother[i])] & family_table$Grand_mother1[which(family_table$OffspringID==couple_table$Father[i])]==family_table$Grand_mother2[which(family_table$OffspringID==couple_table$Mother[i])]){
    couple_table$full_cousins[i] <- "yes"
  }
    }
      if(!is.na(family_table$Grand_father2[which(family_table$OffspringID==couple_table$Father[i])]) & !is.na(family_table$Grand_father1[which(family_table$OffspringID==couple_table$Mother[i])]) & !is.na(family_table$Grand_mother2[which(family_table$OffspringID==couple_table$Father[i])]) & !is.na(family_table$Grand_mother1[which(family_table$OffspringID==couple_table$Mother[i])])){
  if(family_table$Grand_father2[which(family_table$OffspringID==couple_table$Father[i])]==family_table$Grand_father1[which(family_table$OffspringID==couple_table$Mother[i])] & family_table$Grand_mother2[which(family_table$OffspringID==couple_table$Father[i])]==family_table$Grand_mother1[which(family_table$OffspringID==couple_table$Mother[i])]){
    couple_table$full_cousins[i] <- "yes"
  }
      }
        if(!is.na(family_table$Grand_father2[which(family_table$OffspringID==couple_table$Father[i])]) & !is.na(family_table$Grand_father2[which(family_table$OffspringID==couple_table$Mother[i])]) & !is.na(family_table$Grand_mother2[which(family_table$OffspringID==couple_table$Father[i])]) & !is.na(family_table$Grand_mother2[which(family_table$OffspringID==couple_table$Mother[i])])){
  if(family_table$Grand_father2[which(family_table$OffspringID==couple_table$Father[i])]==family_table$Grand_father2[which(family_table$OffspringID==couple_table$Mother[i])] & family_table$Grand_mother2[which(family_table$OffspringID==couple_table$Father[i])]==family_table$Grand_mother2[which(family_table$OffspringID==couple_table$Mother[i])]){
    couple_table$full_cousins[i] <- "yes"
  }
        }
  #halfcousins
          if(!is.na(family_table$Grand_mother1[which(family_table$OffspringID==couple_table$Father[i])]) & !is.na(family_table$Grand_mother1[which(family_table$OffspringID==couple_table$Mother[i])])){
  if(family_table$Grand_mother1[which(family_table$OffspringID==couple_table$Father[i])]==family_table$Grand_mother1[which(family_table$OffspringID==couple_table$Mother[i])]){
    couple_table$half_cousins[i] <- "yes"
  }
          }
            if(!is.na(family_table$Grand_mother1[which(family_table$OffspringID==couple_table$Father[i])]) & !is.na(family_table$Grand_mother2[which(family_table$OffspringID==couple_table$Mother[i])])){
  if(family_table$Grand_mother1[which(family_table$OffspringID==couple_table$Father[i])]==family_table$Grand_mother2[which(family_table$OffspringID==couple_table$Mother[i])]){
    couple_table$half_cousins[i] <- "yes"
  }
        }
              if(!is.na(family_table$Grand_mother2[which(family_table$OffspringID==couple_table$Father[i])]) & !is.na(family_table$Grand_mother1[which(family_table$OffspringID==couple_table$Mother[i])])){
  if(family_table$Grand_mother2[which(family_table$OffspringID==couple_table$Father[i])]==family_table$Grand_mother1[which(family_table$OffspringID==couple_table$Mother[i])]){
    couple_table$half_cousins[i] <- "yes"
  }
              }
                if(!is.na(family_table$Grand_mother2[which(family_table$OffspringID==couple_table$Father[i])]) & !is.na(family_table$Grand_mother2[which(family_table$OffspringID==couple_table$Mother[i])])){
  if(family_table$Grand_mother2[which(family_table$OffspringID==couple_table$Father[i])]==family_table$Grand_mother2[which(family_table$OffspringID==couple_table$Mother[i])]){
    couple_table$half_cousins[i] <- "yes"
  }
                }
            if(!is.na(family_table$Grand_father1[which(family_table$OffspringID==couple_table$Father[i])]) & !is.na(family_table$Grand_father1[which(family_table$OffspringID==couple_table$Mother[i])])){
  if(family_table$Grand_father1[which(family_table$OffspringID==couple_table$Father[i])]==family_table$Grand_father1[which(family_table$OffspringID==couple_table$Mother[i])]){
    couple_table$half_cousins[i] <- "yes"
  }
          }
            if(!is.na(family_table$Grand_father1[which(family_table$OffspringID==couple_table$Father[i])]) & !is.na(family_table$Grand_father2[which(family_table$OffspringID==couple_table$Mother[i])])){
  if(family_table$Grand_father1[which(family_table$OffspringID==couple_table$Father[i])]==family_table$Grand_father2[which(family_table$OffspringID==couple_table$Mother[i])]){
    couple_table$half_cousins[i] <- "yes"
  }
        }
              if(!is.na(family_table$Grand_father2[which(family_table$OffspringID==couple_table$Father[i])]) & !is.na(family_table$Grand_father1[which(family_table$OffspringID==couple_table$Mother[i])])){
  if(family_table$Grand_father2[which(family_table$OffspringID==couple_table$Father[i])]==family_table$Grand_father1[which(family_table$OffspringID==couple_table$Mother[i])]){
    couple_table$half_cousins[i] <- "yes"
  }
              }
                if(!is.na(family_table$Grand_father2[which(family_table$OffspringID==couple_table$Father[i])]) & !is.na(family_table$Grand_father2[which(family_table$OffspringID==couple_table$Mother[i])])){
  if(family_table$Grand_father2[which(family_table$OffspringID==couple_table$Father[i])]==family_table$Grand_father2[which(family_table$OffspringID==couple_table$Mother[i])]){
    couple_table$half_cousins[i] <- "yes"
  }
                }
  #full aunt-uncle
    if(!is.na(family_table$Father[which(family_table$OffspringID==couple_table$Father[i])]) & !is.na(family_table$Mother[which(family_table$OffspringID==couple_table$Father[i])]) & !is.na(family_table$Grand_father1[which(family_table$OffspringID==couple_table$Mother[i])]) & !is.na(family_table$Grand_mother1[which(family_table$OffspringID==couple_table$Mother[i])])){
  if(family_table$Father[which(family_table$OffspringID==couple_table$Father[i])]==family_table$Grand_father1[which(family_table$OffspringID==couple_table$Mother[i])] & family_table$Mother[which(family_table$OffspringID==couple_table$Father[i])]==family_table$Grand_mother1[which(family_table$OffspringID==couple_table$Mother[i])]){
    couple_table$uncle_aunt[i] <- "yes"
  }
  }
    if(!is.na(family_table$Father[which(family_table$OffspringID==couple_table$Father[i])]) & !is.na(family_table$Mother[which(family_table$OffspringID==couple_table$Father[i])]) & !is.na(family_table$Grand_father2[which(family_table$OffspringID==couple_table$Mother[i])]) & !is.na(family_table$Grand_mother2[which(family_table$OffspringID==couple_table$Mother[i])])){
  if(family_table$Father[which(family_table$OffspringID==couple_table$Father[i])]==family_table$Grand_father2[which(family_table$OffspringID==couple_table$Mother[i])] & family_table$Mother[which(family_table$OffspringID==couple_table$Father[i])]==family_table$Grand_mother2[which(family_table$OffspringID==couple_table$Mother[i])]){
    couple_table$uncle_aunt[i] <- "yes"
  }
    }
      if(!is.na(family_table$Father[which(family_table$OffspringID==couple_table$Mother[i])]) & !is.na(family_table$Mother[which(family_table$OffspringID==couple_table$Mother[i])]) & !is.na(family_table$Grand_father1[which(family_table$OffspringID==couple_table$Father[i])]) & !is.na(family_table$Grand_mother1[which(family_table$OffspringID==couple_table$Father[i])])){
  if(family_table$Father[which(family_table$OffspringID==couple_table$Mother[i])]==family_table$Grand_father1[which(family_table$OffspringID==couple_table$Father[i])] & family_table$Mother[which(family_table$OffspringID==couple_table$Mother[i])]==family_table$Grand_mother1[which(family_table$OffspringID==couple_table$Father[i])]){
    couple_table$uncle_aunt[i] <- "yes"
  }
      }
        if(!is.na(family_table$Father[which(family_table$OffspringID==couple_table$Mother[i])]) & !is.na(family_table$Mother[which(family_table$OffspringID==couple_table$Mother[i])]) & !is.na(family_table$Grand_father2[which(family_table$OffspringID==couple_table$Father[i])]) & !is.na(family_table$Grand_mother2[which(family_table$OffspringID==couple_table$Father[i])])){
  if(family_table$Father[which(family_table$OffspringID==couple_table$Mother[i])]==family_table$Grand_father2[which(family_table$OffspringID==couple_table$Father[i])] & family_table$Mother[which(family_table$OffspringID==couple_table$Mother[i])]==family_table$Grand_mother2[which(family_table$OffspringID==couple_table$Father[i])]){
    couple_table$uncle_aunt[i] <- "yes"
  }
        }
    #half uncle_aunt
          if(!is.na(family_table$Father[which(family_table$OffspringID==couple_table$Father[i])]) & !is.na(family_table$Grand_father1[which(family_table$OffspringID==couple_table$Mother[i])])){
  if(family_table$Father[which(family_table$OffspringID==couple_table$Father[i])]==family_table$Grand_father1[which(family_table$OffspringID==couple_table$Mother[i])]){
    couple_table$half_uncle_aunt[i] <- "yes"
  }
          }
            if(!is.na(family_table$Father[which(family_table$OffspringID==couple_table$Father[i])]) & !is.na(family_table$Grand_father2[which(family_table$OffspringID==couple_table$Mother[i])])){
  if(family_table$Father[which(family_table$OffspringID==couple_table$Father[i])]==family_table$Grand_father2[which(family_table$OffspringID==couple_table$Mother[i])]){
    couple_table$half_uncle_aunt[i] <- "yes"
  }
        }
              if(!is.na(family_table$Mother[which(family_table$OffspringID==couple_table$Father[i])]) & !is.na(family_table$Grand_mother1[which(family_table$OffspringID==couple_table$Mother[i])])){
  if(family_table$Mother[which(family_table$OffspringID==couple_table$Father[i])]==family_table$Grand_mother1[which(family_table$OffspringID==couple_table$Mother[i])]){
    couple_table$half_uncle_aunt[i] <- "yes"
  }
              }
                if(!is.na(family_table$Mother[which(family_table$OffspringID==couple_table$Father[i])]) & !is.na(family_table$Grand_mother2[which(family_table$OffspringID==couple_table$Mother[i])])){
  if(family_table$Mother[which(family_table$OffspringID==couple_table$Father[i])]==family_table$Grand_mother2[which(family_table$OffspringID==couple_table$Mother[i])]){
    couple_table$half_uncle_aunt[i] <- "yes"
  }
                }
            if(!is.na(family_table$Father[which(family_table$OffspringID==couple_table$Mother[i])]) & !is.na(family_table$Grand_father1[which(family_table$OffspringID==couple_table$Father[i])])){
  if(family_table$Father[which(family_table$OffspringID==couple_table$Mother[i])]==family_table$Grand_father1[which(family_table$OffspringID==couple_table$Father[i])]){
    couple_table$half_uncle_aunt[i] <- "yes"
  }
          }
            if(!is.na(family_table$Father[which(family_table$OffspringID==couple_table$Mother[i])]) & !is.na(family_table$Grand_father2[which(family_table$OffspringID==couple_table$Father[i])])){
  if(family_table$Father[which(family_table$OffspringID==couple_table$Mother[i])]==family_table$Grand_father2[which(family_table$OffspringID==couple_table$Father[i])]){
    couple_table$half_uncle_aunt[i] <- "yes"
  }
        }
              if(!is.na(family_table$Mother[which(family_table$OffspringID==couple_table$Mother[i])]) & !is.na(family_table$Grand_mother1[which(family_table$OffspringID==couple_table$Father[i])])){
  if(family_table$Mother[which(family_table$OffspringID==couple_table$Mother[i])]==family_table$Grand_mother1[which(family_table$OffspringID==couple_table$Father[i])]){
    couple_table$half_uncle_aunt[i] <- "yes"
  }
              }
                if(!is.na(family_table$Mother[which(family_table$OffspringID==couple_table$Mother[i])]) & !is.na(family_table$Grand_mother2[which(family_table$OffspringID==couple_table$Father[i])])){
  if(family_table$Mother[which(family_table$OffspringID==couple_table$Mother[i])]==family_table$Grand_mother2[which(family_table$OffspringID==couple_table$Father[i])]){
    couple_table$half_uncle_aunt[i] <- "yes"
  }
                }
  #great-grand-parent
    if(!is.na(family_table$Great_grand_father1[which(family_table$OffspringID==couple_table$Mother[i])])){
  if(couple_table$Father[i] == family_table$Great_grand_father1[which(family_table$OffspringID==couple_table$Mother[i])]){
    couple_table$great_grand_parent[i] <- "yes"
  }
    }
    if(!is.na(family_table$Great_grand_father2[which(family_table$OffspringID==couple_table$Mother[i])])){
  if(couple_table$Father[i] == family_table$Great_grand_father2[which(family_table$OffspringID==couple_table$Mother[i])]){
    couple_table$great_grand_parent[i] <- "yes"
  }
    }
    if(!is.na(family_table$Great_grand_father3[which(family_table$OffspringID==couple_table$Mother[i])])){
  if(couple_table$Father[i] == family_table$Great_grand_father3[which(family_table$OffspringID==couple_table$Mother[i])]){
    couple_table$great_grand_parent[i] <- "yes"
  }
    }
    if(!is.na(family_table$Great_grand_father4[which(family_table$OffspringID==couple_table$Mother[i])])){
  if(couple_table$Father[i] == family_table$Great_grand_father4[which(family_table$OffspringID==couple_table$Mother[i])]){
    couple_table$great_grand_parent[i] <- "yes"
  }
    }
      if(!is.na(family_table$Great_grand_mother1[which(family_table$OffspringID==couple_table$Father[i])])){
  if(couple_table$Mother[i] == family_table$Great_grand_mother1[which(family_table$OffspringID==couple_table$Father[i])]){
    couple_table$great_grand_parent[i] <- "yes"
  }
    }
      if(!is.na(family_table$Great_grand_mother2[which(family_table$OffspringID==couple_table$Father[i])])){
  if(couple_table$Mother[i] == family_table$Great_grand_mother2[which(family_table$OffspringID==couple_table$Father[i])]){
    couple_table$great_grand_parent[i] <- "yes"
  }
      }
        if(!is.na(family_table$Great_grand_mother3[which(family_table$OffspringID==couple_table$Father[i])])){
  if(couple_table$Mother[i] == family_table$Great_grand_mother3[which(family_table$OffspringID==couple_table$Father[i])]){
    couple_table$great_grand_parent[i] <- "yes"
  }
        }
      if(!is.na(family_table$Great_grand_mother4[which(family_table$OffspringID==couple_table$Father[i])])){
  if(couple_table$Mother[i] == family_table$Great_grand_mother4[which(family_table$OffspringID==couple_table$Father[i])]){
    couple_table$great_grand_parent[i] <- "yes"
  }
    }  
}
#make a table with only cases of incest
vector_no_incest <- vector()
for(i in 1:nrow(couple_table)){
  if(is.na(couple_table$full_siblings[i]) &
    is.na(couple_table$half_siblings[i]) &
    is.na(couple_table$grand_parent[i]) &
    is.na(couple_table$full_cousins[i]) &
    is.na(couple_table$half_cousins[i]) &
    is.na(couple_table$uncle_aunt[i]) &
    is.na(couple_table$half_uncle_aunt[i]) &
    is.na(couple_table$great_grand_parent[i]) &
    is.na(couple_table$parent_mother[i]) &
    is.na(couple_table$parent_father[i])){
    vector_no_incest <- c(vector_no_incest, i)
  }
}  
table_incest <- couple_table[-vector_no_incest,]
print(table_incest)
write.csv(x=table_incest, file=paste("output_incest/",input_file,".output_incest.csv", sep=""))
}

list_files_sim <- list.files("C:/Users/Clement/Desktop/DS_project/Morocco_simulations_colony/SimPedUKR", pattern="SimPed_ukr")

setwd("C:/Users/Clement/Desktop/DS_project/Morocco_simulations_colony/SimPedUKR")

for(i in 1:1000){
  incest_function(paste(list_files_sim[i], sep=""))
}
```


## 3.2 - Distribution of incest cases per scenario

This code displays the distribution of the incest cases and compares it with the observed values.

```{r distrib_incest_sim}

list_files_output <- list.files("/output_incest", pattern="output_incest.csv")

distribution_incest <- vector()
full_siblings <- vector()
half_siblings <- vector()
grand_parent <- vector()
full_cousins <- vector()
half_cousins <- vector()
uncle_aunt <- vector()
half_uncle_aunt <- vector()
great_grand_parent <- vector()
parent_mother <- vector()
parent_father <- vector()

setwd("/output_incest")

for(i in 1:1000){
  temp_output_file <- fread(list_files_output[i])
  for(i in 1:nrow(temp_output_file)){
#   if(!is.na(temp_output_file$V4[i]) & temp_output_file$V4[i]=="yes"){temp_output_file$V5[i] <- NA
#                                     temp_output_file$V8[i] <- NA 
#                                     temp_output_file$V9[i] <- NA}
#       if(!is.na(temp_output_file$V5[i]) & temp_output_file$V5[i]=="yes"){temp_output_file$V8[i] <- NA 
#                                     temp_output_file$V9[i] <- NA} 
#           if(!is.na(temp_output_file$V6[i]) & temp_output_file$V6[i]=="yes"){temp_output_file$V10[i] <- NA 
#                                     temp_output_file$V11[i] <- NA}
#    if(!is.na(temp_output_file$V10[i]) & temp_output_file$V10[i]=="yes"){temp_output_file$V11[i] <- NA} 
#    if(!is.na(temp_output_file$V8[i]) & temp_output_file$V8[i]=="yes"){temp_output_file$V9[i] <- NA} 
if(!is.na(temp_output_file$V12[i]) & temp_output_file$V12[i]=="yes"){temp_output_file$V4[i] <- NA
                                                                    temp_output_file$V5[i] <- NA
                                                                      temp_output_file$V6[i] <- NA
                                                                      temp_output_file$V7[i] <- NA
                                                                      temp_output_file$V8[i] <- NA
                                                                      temp_output_file$V9[i] <- NA
                                                                      temp_output_file$V10[i] <- NA
                                                                      temp_output_file$V11[i] <- NA
                                                                      temp_output_file$V13[i] <- NA}
    if(!is.na(temp_output_file$V13[i]) & temp_output_file$V13[i]=="yes"){temp_output_file$V4[i] <- NA
                                                                      temp_output_file$V5[i] <- NA
                                                                      temp_output_file$V6[i] <- NA
                                                                      temp_output_file$V7[i] <- NA
                                                                      temp_output_file$V8[i] <- NA
                                                                      temp_output_file$V9[i] <- NA
                                                                      temp_output_file$V10[i] <- NA
                                                                      temp_output_file$V11[i] <- NA}
        if(!is.na(temp_output_file$V4[i]) & temp_output_file$V4[i]=="yes"){temp_output_file$V5[i] <- NA
                                                                      temp_output_file$V6[i] <- NA
                                                                      temp_output_file$V7[i] <- NA
                                                                      temp_output_file$V8[i] <- NA
                                                                      temp_output_file$V9[i] <- NA
                                                                      temp_output_file$V10[i] <- NA
                                                                      temp_output_file$V11[i] <- NA}
            if(!is.na(temp_output_file$V6[i]) & temp_output_file$V6[i]=="yes"){temp_output_file$V5[i] <- NA
                                                                      temp_output_file$V7[i] <- NA
                                                                      temp_output_file$V8[i] <- NA
                                                                      temp_output_file$V9[i] <- NA
                                                                      temp_output_file$V10[i] <- NA
                                                                      temp_output_file$V11[i] <- NA}
                if(!is.na(temp_output_file$V5[i]) & temp_output_file$V5[i]=="yes"){temp_output_file$V7[i] <- NA
                                                                      temp_output_file$V8[i] <- NA
                                                                      temp_output_file$V9[i] <- NA
                                                                      temp_output_file$V10[i] <- NA
                                                                      temp_output_file$V11[i] <- NA}
                    if(!is.na(temp_output_file$V9[i]) & temp_output_file$V9[i]=="yes"){temp_output_file$V7[i] <- NA
                                                                      temp_output_file$V8[i] <- NA
                                                                      temp_output_file$V10[i] <- NA
                                                                      temp_output_file$V11[i] <- NA}
                        if(!is.na(temp_output_file$V10[i]) & temp_output_file$V10[i]=="yes"){temp_output_file$V7[i] <- NA
                                                                      temp_output_file$V8[i] <- NA
                                                                      temp_output_file$V11[i] <- NA}
                            if(!is.na(temp_output_file$V7[i]) & temp_output_file$V7[i]=="yes"){temp_output_file$V8[i] <- NA
                                                                      temp_output_file$V11[i] <- NA}
                              if(!is.na(temp_output_file$V11[i]) & temp_output_file$V11[i]=="yes"){temp_output_file$V8[i] <- NA}
  }
  distribution_incest <- c(distribution_incest, nrow(temp_output_file))
  full_siblings <- c(full_siblings, length(which(temp_output_file$V4=="yes")))
  half_siblings <- c(half_siblings, length(which(temp_output_file$V5=="yes")))
  grand_parent <- c(grand_parent, length(which(temp_output_file$V6=="yes")))
  full_cousins <- c(full_cousins, length(which(temp_output_file$V7=="yes")))
  half_cousins <- c(half_cousins, length(which(temp_output_file$V8=="yes")))
  uncle_aunt <- c(uncle_aunt, length(which(temp_output_file$V9=="yes")))
  half_uncle_aunt <- c(half_uncle_aunt, length(which(temp_output_file$V10=="yes")))
  great_grand_parent <- c(great_grand_parent, length(which(temp_output_file$V11=="yes")))
  parent_mother <- c(parent_mother, length(which(temp_output_file$V12=="yes")))
  parent_father <- c(parent_father, length(which(temp_output_file$V13=="yes")))
}

data_output_cherno2 <- tibble(number=c((distribution_incest-1),full_siblings,half_siblings,grand_parent,full_cousins,half_cousins,uncle_aunt,half_uncle_aunt,great_grand_parent,parent_mother,parent_father), type_incest=c(c(rep('total',1000)),c(rep('full_siblings',1000)),c(rep('half_siblings',1000)),c(rep('grand_parent',1000)),c(rep('full_cousins',1000)),c(rep('half_cousins',1000)),c(rep('uncle_aunt',1000)),c(rep('half_uncle_aunt',1000)),c(rep('great_grand_parent',1000)),c(rep('parent_mother',1000)),c(rep('parent_father',1000))), data_cherno=c(rep(17, 1000), rep(1,1000),rep(4,1000),rep(4,1000),rep(0,1000),rep(0,1000),rep(0,1000),rep(4,1000),rep(0,1000), rep(0,1000),rep(4,1000)))

data_output_cherno2$type_incest <- factor(data_output_cherno2$type_incest, levels=c("total","full_siblings","parent_mother","parent_father","half_siblings","uncle_aunt","grand_parent","half_uncle_aunt","full_cousins","great_grand_parent","half_cousins"), ordered=TRUE)

ggplot(data_output_cherno2, aes(x = number, y = type_incest, fill=type_incest)) + 
# geom_density_ridges(stat = "binline",
#                    bins = 25, draw_baseline = FALSE, alpha=0.5)+
  geom_density_ridges(stat = "binline",
                   bins = 100, scale=0.95)+
   scale_fill_manual(values=c("darkolivegreen1", "grey", "grey","grey","grey","grey","grey","grey","grey","grey","grey"))+
  geom_point(data=data_output_cherno2, aes(x=data_cherno, y=type_incest), color="red")+
  xlab("Number of cases")+
  ylab("Types of incest")+
    theme_classic()+
  theme(legend.position = "none")

```


## 3.3 - Simulations statistics

For each simulation scenario, we analyse different measures to assess the realism of these scenario compared with observed populations. This code provides a function to extract all these measures in three new files per simulation (males, females, siblings).

```{r stat_sim}
litter_function <- function(input_file){
  
  library(data.table)
  library(tibble)
  library(sjmisc)
  
pedigree_dogs <- fread(input_file)
colnames(pedigree_dogs) <- c("OffspringID","FatherID","MotherID") #change colnames
pedigree_dogs2 <- pedigree_dogs
for(i in 1:nrow(pedigree_dogs)){ #a function to add parents that are not offsprings to the offspring column (NA for father and mother)
  if(length(which(pedigree_dogs$OffspringID==pedigree_dogs$FatherID[i]))==0){
    new_row <- tibble(OffspringID=pedigree_dogs$FatherID[i],FatherID=NA,MotherID=NA)
    pedigree_dogs2 <- rbind(pedigree_dogs2,new_row)
  }
  if(length(which(pedigree_dogs$OffspringID==pedigree_dogs$MotherID[i]))==0){
    new_row <- tibble(OffspringID=pedigree_dogs$MotherID[i],FatherID=NA,MotherID=NA)
    pedigree_dogs2 <- rbind(pedigree_dogs2,new_row)
  }
}
pedigree_dogs2 <- pedigree_dogs2[!duplicated(pedigree_dogs2),] #remove duplicates
pedigree_dogs2$couple <- paste(pedigree_dogs2$FatherID,pedigree_dogs2$MotherID, sep="")
list_litters <- levels(as.factor(pedigree_dogs2$couple)) 
list_litters_numbers <- rep(NA, length(list_litters))
vector_average_offspring_year_litters <- vector()
for(i in 1:length(list_litters)){
list_litters_numbers[i] <- length(which(pedigree_dogs2$couple==list_litters[i]))
}
litters_df <- tibble(name=list_litters, offspring_number=list_litters_numbers)
litters_df2 <- litters_df[which(litters_df$name!="NANA"),]
litters_df2$average_per_year <- rep(NA, nrow(litters_df2))
litters_df2$max_number_offspring <- rep(NA, nrow(litters_df2))
for(i in 1:nrow(litters_df2)){
  temp_offsprings <- pedigree_dogs2$OffspringID[which(pedigree_dogs2$couple==litters_df2$name[i])]
  temp_generation <- rep(NA, length(temp_offsprings))
  for(k in 1:length(temp_offsprings)){
    if(str_contains(temp_offsprings[k], "_1")){temp_generation[k] <- 1}
    if(str_contains(temp_offsprings[k], "_2")){temp_generation[k] <- 2}
    if(str_contains(temp_offsprings[k], "_3")){temp_generation[k] <- 3}
    if(str_contains(temp_offsprings[k], "_4")){temp_generation[k] <- 4}
    if(str_contains(temp_offsprings[k], "_5")){temp_generation[k] <- 5}
    if(str_contains(temp_offsprings[k], "_6")){temp_generation[k] <- 6}
  }
  litters_df2$average_per_year[i] <- length(levels(as.factor(temp_generation)))
  vector_average_offspring_year_litters <- c(vector_average_offspring_year_litters,data.frame(table(temp_generation))$Freq)
  litters_df2$max_number_offspring[i] <- max(data.frame(table(temp_generation))$Freq)
  
}

list_female <-levels(as.factor(pedigree_dogs2$MotherID)) 
offspring_number_female <- rep(NA, length(list_female))
for(i in 1:length(offspring_number_female)){
  offspring_number_female[i] <- length(which(pedigree_dogs2$MotherID==list_female[i]))
}
female_df <- tibble(name=list_female, offspring_number=offspring_number_female)
female_df$average_per_year <- rep(NA, nrow(female_df))
female_df$max_number_offspring <- rep(NA, nrow(female_df))
vector_average_offspring_year_females <- vector()
for(i in 1:nrow(female_df)){
  temp_offsprings <- pedigree_dogs2$OffspringID[which(pedigree_dogs2$MotherID==female_df$name[i])]
  temp_generation <- rep(NA, length(temp_offsprings))
  temp_male <- rep(NA, length(temp_offsprings))
  for(k in 1:length(temp_offsprings)){
    if(str_contains(temp_offsprings[k], "_1")){temp_generation[k] <- 1}
    if(str_contains(temp_offsprings[k], "_2")){temp_generation[k] <- 2}
    if(str_contains(temp_offsprings[k], "_3")){temp_generation[k] <- 3}
    if(str_contains(temp_offsprings[k], "_4")){temp_generation[k] <- 4}
    if(str_contains(temp_offsprings[k], "_5")){temp_generation[k] <- 5}
    if(str_contains(temp_offsprings[k], "_6")){temp_generation[k] <- 6}
    temp_male[k] <- pedigree_dogs2$FatherID[which(pedigree_dogs2$OffspringID==temp_offsprings[k])]
  }
  female_df$average_per_year[i] <- length(levels(as.factor(temp_generation)))
  female_df$max_number_offspring[i] <- max(data.frame(table(temp_generation))$Freq)
  vector_average_offspring_year_females <- c(vector_average_offspring_year_females,data.frame(table(temp_generation))$Freq)
  temp_table <- data.frame(table(temp_generation,temp_male))
  temp_table2 <- data.frame(table(as.character(temp_table$temp_generation[which(temp_table$Freq!=0)])))
  female_df$max_partners_per_year[i] <- max(temp_table2$Freq)
  female_df$average_partners_per_year[i] <- mean(temp_table2$Freq)
}

list_male <-levels(as.factor(pedigree_dogs2$FatherID)) 
offspring_number_male <- rep(NA, length(list_male))
for(i in 1:length(offspring_number_male)){
  offspring_number_male[i] <- length(which(pedigree_dogs2$FatherID==list_male[i]))
}
male_df <- tibble(name=list_male, offspring_number=offspring_number_male)
male_df$average_per_year <- rep(NA, nrow(male_df))
male_df$max_number_offspring <- rep(NA, nrow(male_df))
vector_average_offspring_year_males <- vector()
for(i in 1:nrow(male_df)){
  temp_offsprings <- pedigree_dogs2$OffspringID[which(pedigree_dogs2$FatherID==male_df$name[i])]
  temp_generation <- rep(NA, length(temp_offsprings))
  temp_female <- rep(NA, length(temp_offsprings))
  for(k in 1:length(temp_offsprings)){
    if(str_contains(temp_offsprings[k], "_1")){temp_generation[k] <- 1}
    if(str_contains(temp_offsprings[k], "_2")){temp_generation[k] <- 2}
    if(str_contains(temp_offsprings[k], "_3")){temp_generation[k] <- 3}
    if(str_contains(temp_offsprings[k], "_4")){temp_generation[k] <- 4}
    if(str_contains(temp_offsprings[k], "_5")){temp_generation[k] <- 5}
    if(str_contains(temp_offsprings[k], "_6")){temp_generation[k] <- 6}
    temp_female[k] <- pedigree_dogs2$MotherID[which(pedigree_dogs2$OffspringID==temp_offsprings[k])]
  }
  male_df$average_per_year[i] <- length(levels(as.factor(temp_generation)))
  male_df$max_number_offspring[i] <- max(data.frame(table(temp_generation))$Freq)
  vector_average_offspring_year_males <- c(vector_average_offspring_year_males,data.frame(table(temp_generation))$Freq)
  temp_table <- data.frame(table(temp_generation,temp_female))
  temp_table2 <- data.frame(table(as.character(temp_table$temp_generation[which(temp_table$Freq!=0)])))
  male_df$max_partners_per_year[i] <- max(temp_table2$Freq)
  male_df$average_partners_per_year[i] <- mean(temp_table2$Freq)
}

#siblings
pedigree_dogs2$number_full_sib <- rep(NA, nrow(pedigree_dogs2))
for(i in 1:nrow(pedigree_dogs2)){
  if(!is.na(pedigree_dogs2$couple[i]) & pedigree_dogs2$couple[i]!="NANA"){
    temp_number_fullsib <- which(pedigree_dogs2$couple==pedigree_dogs2$couple[i])
    pedigree_dogs2$number_full_sib[i] <- length(temp_number_fullsib)-1
  }
}
pedigree_dogs2$paternal_half_sib <- rep(NA, nrow(pedigree_dogs2))
for(i in 1:nrow(pedigree_dogs2)){
  if(!is.na(pedigree_dogs2$FatherID[i])){
    temp_number_halfsib <- which(pedigree_dogs2$FatherID==pedigree_dogs2$FatherID[i])
    pedigree_dogs2$paternal_half_sib[i] <- length(temp_number_halfsib)-1
  }
}
pedigree_dogs2$maternal_half_sib <- rep(NA, nrow(pedigree_dogs2))
for(i in 1:nrow(pedigree_dogs2)){
  if(!is.na(pedigree_dogs2$MotherID[i])){
    temp_number_halfsib <- which(pedigree_dogs2$MotherID==pedigree_dogs2$MotherID[i])
    pedigree_dogs2$maternal_half_sib[i] <- length(temp_number_halfsib)-1
  }
}
siblings_df <- tibble(OffspringID=pedigree_dogs2$OffspringID, FatherID=pedigree_dogs2$FatherID, MotherID=pedigree_dogs2$MotherID, number_full_sib=pedigree_dogs2$number_full_sib, paternal_half_sib=pedigree_dogs2$paternal_half_sib, maternal_half_sib=pedigree_dogs2$maternal_half_sib)

write.csv(x=litters_df2, file=paste("output_litter/",input_file,".output_couple.csv", sep=""))
write.csv(x=male_df, file=paste("output_litter/",input_file,".output_males.csv", sep=""))
write.csv(x=female_df, file=paste("output_litter/",input_file,".output_females.csv", sep=""))
write.csv(x=siblings_df, file=paste("output_litter/",input_file,".output_siblings.csv", sep=""))
write(vector_average_offspring_year_males, file=paste("output_litter/",input_file,".output_vector_males.csv", sep=""))
write(vector_average_offspring_year_females, file=paste("output_litter/",input_file,".output_vector_females.csv", sep=""))
write(vector_average_offspring_year_litters, file=paste("output_litter/",input_file,".output_vector_litters.csv", sep=""))
}
```


## 3.4 - Figures on simulation statistics

This code produces figures on network statistics.

```{r fig_stat_sim}
list_files_cherno <- list.files("folder",pattern="SimPed_ukr")

for(i in 1:1000){
  litter_function(list_files_cherno[i])
}

summary_litter <- tibble(simulations=(1:1000), max_offspring_couple=rep(NA,1000),max_offspring_males=rep(NA,1000),max_offspring_females=rep(NA,1000),average_offspring_couple=rep(NA,1000),average_offspring_males=rep(NA,1000),average_offspring_females=rep(NA,1000),max_litters_couple=rep(NA,1000),max_litters_males=rep(NA,1000),max_litters_females=rep(NA,1000),average_litters_couple=rep(NA,1000),average_litters_males=rep(NA,1000),average_litters_females=rep(NA,1000),max_partners_per_year_males=rep(NA,1000),average_partners_per_year_males=rep(NA,1000),max_partners_per_year_females=rep(NA,1000),average_partners_per_year_females=rep(NA,1000))


list_files_output_couple <- list.files("folder/output_litter",pattern=".output_couple")
list_files_output_males <- list.files("folder/output_litter",pattern=".output_males")
list_files_output_females <- list.files("folder/output_litter",pattern=".output_females")
list_files_output_siblings <- list.files("folder/output_litter",pattern=".output_siblings")
list_vector_output_couple <- list.files("folder/output_litter",pattern=".vector_litters")
list_vector_output_males <- list.files("folder/output_litter",pattern=".vector_males")
list_vector_output_females <- list.files("folder/output_litter",pattern=".vector_females")

setwd("folder/output_litter")

vector_litters_total <- vector()
vector_males_total <- vector()
vector_females_total <- vector()
for(i in 1:1000){
  litters_df2 <- fread(list_files_output_couple[i])
  male_df <- fread(list_files_output_males[i])
  female_df <- fread(list_files_output_females[i])
  siblings_df <- fread(list_files_output_siblings[i])
  vector_litters_total <- c(vector_litters_total,scan(list_vector_output_couple[i],quiet = T))
  vector_males_total <- c(vector_males_total,scan(list_vector_output_males[i],quiet=T))
  vector_females_total <- c(vector_females_total,scan(list_vector_output_females[i],quiet=T))
  summary_litter$max_total_offspring_couple[i] <- max(litters_df2$offspring_number)
  summary_litter$max_total_offspring_males[i] <- max(male_df$offspring_number)
  summary_litter$max_total_offspring_females[i] <- max(female_df$offspring_number)
  summary_litter$max_offspring_couple[i] <- max(litters_df2$max_number_offspring)
  summary_litter$max_offspring_males[i] <- max(male_df$max_number_offspring)
  summary_litter$max_offspring_females[i] <- max(female_df$max_number_offspring)
  summary_litter$average_offspring_couple[i] <- mean(litters_df2$offspring_number/litters_df2$average_per_year)
  summary_litter$average_offspring_males[i] <- mean(male_df$offspring_number/male_df$average_per_year)
  summary_litter$average_offspring_females[i] <- mean(female_df$offspring_number/female_df$average_per_year)
  summary_litter$max_litters_couple[i] <- max(litters_df2$average_per_year)
  summary_litter$max_litters_males[i] <- max(male_df$average_per_year)
  summary_litter$max_litters_females[i] <- max(female_df$average_per_year)
  summary_litter$average_litters_couple[i] <- mean(litters_df2$average_per_year)
  summary_litter$average_litters_males[i] <- mean(male_df$average_per_year)
  summary_litter$average_litters_females[i] <- mean(female_df$average_per_year)
  summary_litter$max_partners_per_year_males[i] <- max(male_df$max_partners_per_year)
  summary_litter$max_partners_per_year_females[i] <- max(female_df$max_partners_per_year)
  summary_litter$average_partners_per_year_males[i] <- mean(male_df$average_partners_per_year)
  summary_litter$average_partners_per_year_females[i] <- mean(female_df$average_partners_per_year)
  summary_litter$average_full_sib[i] <- mean(na.omit(siblings_df$number_full_sib))
  summary_litter$sd_full_sib[i] <- sd(na.omit(siblings_df$number_full_sib))
  summary_litter$average_paternal_half_sib[i] <- mean(na.omit(siblings_df$paternal_half_sib))
  summary_litter$sd_paternal_half_sib[i] <- sd(na.omit(siblings_df$paternal_half_sib))
  summary_litter$average_maternal_half_sib[i] <- mean(na.omit(siblings_df$maternal_half_sib))
  summary_litter$sd_maternal_half_sib[i] <- sd(na.omit(siblings_df$maternal_half_sib))
}

write.csv(x=summary_litter, file="summary_file_litter", row.names = FALSE)

summary_litter_df <- tibble(`average number`=c(summary_litter$average_full_sib, summary_litter$average_paternal_half_sib, summary_litter$average_maternal_half_sib, summary_litter$average_litters_couple), type=c(rep("Full siblings",nrow(summary_litter)),rep("Paternal half siblings",nrow(summary_litter)),rep("Maternal half siblings",nrow(summary_litter)),rep("Number of litters per parent-pair",nrow(summary_litter))))

summary_litter_df$type <- factor(summary_litter_df$type, levels=c("Number of litters per parent-pair","Full siblings","Paternal half siblings","Maternal half siblings"), ordered = TRUE)

ggplot(summary_litter_df, aes(x=`average number`,y=type,fill=type))+
  geom_density_ridges()+
  
#  geom_segment(x=1,xend=1,y=1,yend=1.75)+ #numberlitters parentpair
  geom_segment(x=1.73,xend=1.73, y=2,yend=2.75)+ #number fullsib
  geom_segment(x=7.11,xend=7.11,y=3,yend=3.75)+ #pat halfsib
  geom_segment(x=3.55,xend=3.55,y=4,yend=4.75)+ #mat halfsib
  
  geom_segment(x=3.65,xend=8,y=4,yend=4)+
    geom_segment(x=3.65,xend=8,y=3,yend=3)+
    geom_segment(x=3.65,xend=8,y=2,yend=2)+
    geom_segment(x=3.65,xend=8,y=1,yend=1)+
  
  scale_fill_manual(values=c("pink","darkolivegreen1","lightblue","darksalmon"))+
  xlab(label = "Average number")+
  ylab(label = "Type of measure")+
  xlim(-0.2,8)+
  theme_classic()+
  theme(legend.position = "none")


summary_litter_df2 <- tibble(`average number`=c(vector_litters_total,vector_males_total,vector_females_total, #number of offspring per year per mating
                                                summary_litter$max_offspring_couple,summary_litter$max_offspring_males,summary_litter$max_offspring_females, #max number of offspring per year per mating

summary_litter$max_litters_males,summary_litter$max_litters_females, #max number of different partners per year
                                                summary_litter$average_offspring_couple,summary_litter$average_offspring_males,summary_litter$average_offspring_females #number of different years
                                                ), type=c(rep("Number of offspring per year - parent-pair",length(vector_litters_total)),rep("Number of offspring per year - males",length(vector_males_total)),rep("Number of offspring per year - females",length(vector_females_total)),rep("Maximum of offspring - parent-pair",nrow(summary_litter)),rep("Maximum of offspring per year - males",nrow(summary_litter)),rep("Maximum of offspring per year - females",nrow(summary_litter)),rep("Maximum of partners per year - males",nrow(summary_litter)),rep("Maximum of partners per year - females",nrow(summary_litter)),rep("Number of years - parent-pair",nrow(summary_litter)),rep("Number of years - males",nrow(summary_litter)),rep("Number of years - females",nrow(summary_litter))))

summary_litter_df2$type <- factor(summary_litter_df2$type, levels=c("Number of offspring per year - parent-pair","Number of offspring per year - males","Number of offspring per year - females","Maximum of offspring - parent-pair","Maximum of offspring per year - males","Maximum of offspring per year - females","Maximum of partners per year - males","Maximum of partners per year - females","Number of years - parent-pair","Number of years - males","Number of years - females"), ordered = TRUE)


ggplot(summary_litter_df2, aes(x=`average number`,y=type,fill=type))+
  geom_density_ridges()+
  scale_fill_manual(values=c("beige","lightblue","darksalmon","beige","lightblue","darksalmon","lightblue","darksalmon","beige","lightblue","darksalmon"))+
  xlab(label = "Average number")+
  ylab(label = "Type of measure")+
  theme_classic()+
  theme(legend.position = "none")

offsprg_dist <- tibble(simulations=(1:1000), 
                                              mean_offspring_couple=rep(NA,1000),
                                              mean_offspring_males=rep(NA,1000),
                                              mean_offspring_females=rep(NA,1000),

                                              trimean_offspring_couple=rep(NA,1000),
                                              trimean_offspring_males=rep(NA,1000),
                                              trimean_offspring_females=rep(NA,1000),

                                              skewness_offspring_couple=rep(NA,1000),
                                              skewness_offspring_males=rep(NA,1000),
                                              skewness_offspring_females=rep(NA,1000),

                                              kurtosis_offspring_couple=rep(NA,1000),
                                              kurtosis_offspring_males=rep(NA,1000),
                                              kurtosis_offspring_females=rep(NA,1000)

                                              )

  for(i in 1:1000){
  litters_df2 <- fread(list_files_output_couple[i])
  male_df <- fread(list_files_output_males[i])
  female_df <- fread(list_files_output_females[i])
  siblings_df <- fread(list_files_output_siblings[i])

  offsprg_dist$mean_offspring_couple[i] <- mean(litters_df2$max_number_offspring)
  offsprg_dist$mean_offspring_males[i] <- mean(male_df$max_number_offspring)
  offsprg_dist$mean_offspring_females[i] <- mean(female_df$max_number_offspring)

  offsprg_dist$trimean_offspring_couple[i] <- trimean(litters_df2$max_number_offspring)
  offsprg_dist$trimean_offspring_males[i] <- trimean(male_df$max_number_offspring)
  offsprg_dist$trimean_offspring_females[i] <- trimean(female_df$max_number_offspring)

  offsprg_dist$skewness_offspring_couple[i] <- skewness(litters_df2$max_number_offspring)
  offsprg_dist$skewness_offspring_males[i] <- skewness(male_df$max_number_offspring)
  offsprg_dist$skewness_offspring_females[i] <- skewness(female_df$max_number_offspring)

  offsprg_dist$kurtosis_offspring_couple[i] <- kurtosis(litters_df2$max_number_offspring)
  offsprg_dist$kurtosis_offspring_males[i] <- kurtosis(male_df$max_number_offspring)
  offsprg_dist$kurtosis_offspring_females[i] <- kurtosis(female_df$max_number_offspring)

}

write.csv(x=offsprg_dist, file="offspring_distribution.csv", row.names = FALSE)

offsprg_dist_df2 <- tibble(`average number`=c(offsprg_dist$kurtosis_offspring_couple,
                                              offsprg_dist$kurtosis_offspring_males, 
                                              offsprg_dist$kurtosis_offspring_females,


                                              offsprg_dist$skewness_offspring_couple,
                                              offsprg_dist$skewness_offspring_males, 
                                              offsprg_dist$skewness_offspring_females,

                                              offsprg_dist$trimean_offspring_couple,
                                              offsprg_dist$trimean_offspring_males, 
                                              offsprg_dist$trimean_offspring_females,

                                              offsprg_dist$mean_offspring_couple,
                                              offsprg_dist$mean_offspring_males,
                                              offsprg_dist$mean_offspring_females
                                              ), 

                                     type=c(rep("Kurtosis offspring per year - parent-pair",nrow(offsprg_dist)),
                                            rep("Kurtosis offspring per year - males",nrow(offsprg_dist)),
                                            rep("Kurtosis offspring per year - females",nrow(offsprg_dist)),

                                            rep("Skewness offspring per year - parent-pair",nrow(offsprg_dist)),
                                            rep("Skewness offspring per year - males",nrow(offsprg_dist)),
                                            rep("Skewness offspring per year - females",nrow(offsprg_dist)),

                                            rep("Trimean offspring per year - parent-pair",nrow(offsprg_dist)),
                                            rep("Trimean offspring per year - males",nrow(offsprg_dist)),
                                            rep("Trimean offspring per year - females",nrow(offsprg_dist)),

                                            rep("Mean offspring per year - parent-pair",nrow(offsprg_dist)),
                                            rep("Mean offspring per year - males",nrow(offsprg_dist)),
                                            rep("Mean offspring per year - females",nrow(offsprg_dist))

                                            ))

offsprg_dist_df2$type <- factor(offsprg_dist_df2$type, levels=c("Kurtosis offspring per year - parent-pair",
                                                                "Kurtosis offspring per year - males",
                                                                "Kurtosis offspring per year - females",

                                                                "Skewness offspring per year - parent-pair",
                                                                "Skewness offspring per year - males",
                                                                "Skewness offspring per year - females",
                                                            
                                                                "Trimean offspring per year - parent-pair",
                                                                "Trimean offspring per year - males",
                                                                "Trimean offspring per year - females",

                                                                "Mean offspring per year - parent-pair",
                                                                "Mean offspring per year - males",
                                                                "Mean offspring per year - females"                                                       
                                                              
                                                                ), ordered = TRUE)

ggplot(offsprg_dist_df2, aes(x=`average number`,y=type,fill=type))+
  stat_density_ridges(bandwidth = 0.5, scale = 1, quantile_lines = TRUE)+
  scale_fill_manual(values=c("beige","lightblue","darksalmon","beige","lightblue","darksalmon","beige","lightblue","darksalmon","beige","lightblue","darksalmon","beige","lightblue","darksalmon"))+
  xlab(label = "Number")+
  ylab(label = "Type of measure")+
  scale_x_continuous(breaks = seq(0, 1000, by = 100))+
  theme_classic()+
  theme(legend.position = "none")
```


## 3.5 - Sampling

We sample the simulations according to the real sample size.

```{r sampling_sim}

list_files_sim_ukr <- list.files("folder", pattern="SimPed_ukr")

for(i in 1:1000){
pedigree_dogs <- fread(list_files_sim_ukr[i])
rows_to_keep <- sample(1:nrow(pedigree_dogs),286) #286 is for chernobyl
pedigree_dogs_sampled <- pedigree_dogs[rows_to_keep,]
write.csv(x=pedigree_dogs_sampled, row.names = FALSE, file=paste("output_sampling/",list_files_sim_ukr[i],".output_sampling.csv", sep=""))
}

list_files_sim_ukr_sampling <- list.files("folder/output_sampling", pattern="output_sampling.csv")

setwd("folder/output_sampling")
for(i in 1:1000){
  incest_function(list_files_sim_ukr_sampling[i])
}
```


## 3.6 - Statistics about sampling

```{r stat_sampling_sim}

# A function to extract for each sampled simulation the frequency of mother/father/both-parents that are present in the dataset.

sample_stat_function <- function(input_file){
  
library(data.table)
library(sjmisc)
library(tibble)

pedigree_dogs <- fread(input_file)
colnames(pedigree_dogs) <- c("OffspringID","FatherID","MotherID") #change colnames
pedigree_dogs$type_individual <- rep("true_individual",nrow(pedigree_dogs)) #add the column type of individual
pedigree_dogs2 <- pedigree_dogs

for(i in 1:nrow(pedigree_dogs)){ #a function to add parents that are not offsprings to the offspring column (NA for father and mother)
  if(length(which(pedigree_dogs$OffspringID==pedigree_dogs$FatherID[i]))==0){
    new_row <- tibble(OffspringID=pedigree_dogs$FatherID[i],FatherID=NA,MotherID=NA,type_individual="inferred_individual")
    pedigree_dogs2 <- rbind(pedigree_dogs2,new_row)
  }
  if(length(which(pedigree_dogs$OffspringID==pedigree_dogs$MotherID[i]))==0){
    new_row <- tibble(OffspringID=pedigree_dogs$MotherID[i],FatherID=NA,MotherID=NA,type_individual="inferred_individual")
    pedigree_dogs2 <- rbind(pedigree_dogs2,new_row)
  }
}
pedigree_dogs2 <- pedigree_dogs2[!duplicated(pedigree_dogs2),] #remove duplicates

pedigree_dogs2$Father_true <- rep(NA, nrow(pedigree_dogs2))
pedigree_dogs2$Mother_true <- rep(NA, nrow(pedigree_dogs2))

for(i in 1:nrow(pedigree_dogs2)){
  for(j in 1:nrow(pedigree_dogs2)){
    if(!is.na(pedigree_dogs2$FatherID[i])){
      if(pedigree_dogs2$FatherID[i]==pedigree_dogs2$OffspringID[j] & pedigree_dogs2$type_individual[j]=="true_individual"){pedigree_dogs2$Father_true[i] <- "yes"}}
    if(!is.na(pedigree_dogs2$MotherID[i])){
      if(pedigree_dogs2$MotherID[i]==pedigree_dogs2$OffspringID[j] & pedigree_dogs2$type_individual[j]=="true_individual"){pedigree_dogs2$Mother_true[i] <- "yes"}
    }
    }
}
pedigree_dogs2$Parent_pair_true <- rep(NA, nrow(pedigree_dogs2))
for(i in 1:nrow(pedigree_dogs2)){
  if(!is.na(pedigree_dogs2$Mother_true[i]) & !is.na(pedigree_dogs2$Father_true[i])){
    if(pedigree_dogs2$Mother_true[i]=="yes" & pedigree_dogs2$Father_true[i]=="yes"){pedigree_dogs2$Parent_pair_true[i] <- "yes"}
  }
}

percentage_true_mother <- length(which(pedigree_dogs2$Mother_true=="yes"))/length(which(pedigree_dogs2$type_individual=="true_individual"))

percentage_true_father <- length(which(pedigree_dogs2$Father_true=="yes"))/length(which(pedigree_dogs2$type_individual=="true_individual"))

percentage_true_parents <- length(which(pedigree_dogs2$Parent_pair_true=="yes"))/length(which(pedigree_dogs2$type_individual=="true_individual"))

return(c(percentage_true_mother,percentage_true_father,percentage_true_parents))
}

list_files_cherno_sampling_litter <- list.files("folder/output_sampling", pattern="output_sampling.csv")

setwd("folder/output_sampling")

table_ukraine <- tibble(parcentage_true_mother=rep(NA,1000), percentage_true_father=rep(NA,1000), percentage_true_parents=rep(NA,1000))

for(i in 1:1000){
  
  stats_sampling <- sample_stat_function(list_files_cherno_sampling_litter[i])

  table_ukraine[i,1] <- stats_sampling[1]
  table_ukraine[i,2] <- stats_sampling[2]
  table_ukraine[i,3] <- stats_sampling[3]
  
}
```

## 3.7 - Reproductive skew

```{r reproductive_skew}

Repro_skew <- function(inputfile){
  library(data.table)
 pedigree <- fread(inputfile) #simulation output as an input file
 mother_name <- levels(as.factor(pedigree$mother))
 father_name <- levels(as.factor(pedigree$father))
 repro_output_females <- vector()
 repro_output_males <- vector()
 for(i in 1:length(mother_name)){
  repro_output_females <- c(repro_output_females,length(which(pedigree$mother==mother_name[i])))
 }
  for(i in 1:length(father_name)){
  repro_output_males <- c(repro_output_males,length(which(pedigree$father==father_name[i])))
  }
 N <- length(levels(as.factor(pedigree$mother)))+length(levels(as.factor(pedigree$father)))
 Exi_females <- sum(repro_output_females)
 Exi2_females <- sum(repro_output_females^2)
 Exi_males <- sum(repro_output_males)
 Exi2_males <- sum(repro_output_males^2)
 
 I_females <- N*((Exi2_females-Exi_females)/((Exi_females^2)-Exi_females))
 I_males <- N*((Exi2_males-Exi_males)/((Exi_males^2)-Exi_males))
 
 I_males
 #I_females
}

```
